# Supplementary material for: Tomato root transcriptome response to a nitrogen-enriched soil patch
Source: BMC Plant Biol. 2010 Apr 27;10:75. doi: 10.1186/1471-2229-10-75 (PMC3095349; doi:10.1186/1471-2229-10-75)
Supplement: Additional file 1 — Microarray analysis of differentially expressed genes across all treatments including the Affymetrix probeset ID, Genbank public ID, linear fold changes, FDR P-values, gene annotation information, and probeset redundancy information. [file 1471-2229-10-75-S1.XLS]

## Sheet: Sheet1
Probe Set ID	Representative Public ID	Fold change Diff of Treatment = (HighN 53) - (LowN 53)	Fold change Diff of Treatment = (HighN 53) - (Water 53)	fold change Diff of Treatment = (LowN 53) - (Water 53)	Gene Title	Functional category	Mean Treatment HighN 53 (LN (signal intensity))	Mean Treatment LowN 53 (LN (signal intensity))	Mean Treatment Water 53 (LN (signal intensity))	P-value treatment (one way ANOVA), no multiple test correction	FDR adjusted P-value (HighN 53) - (LowN 53)	FDR adjusted P-value (HighN 53) - (Water 53)	FDR adjusted P-value (LowN 53) - (Water 53)	probeset redundancy (0=unique, 1=multiple probesets for single gene)
Les.103.1.S1_at	AJ243451.1	2.06072	2.64855	1.28526	cyclin A1	signal transduction	5.8637	5.14064	4.88968	0.00055	0.123591	0.044046	0.33209	0
Les.1049.1.S1_at	BG629069	1.61074	1.57866	0.980081	Lycopersicon esculentum clone 133191R, mRNA sequence /// Clone 133191R, mRNA sequence	transporter	7.0161	6.53941	6.55952	0.009758	0.162327	0.093059	0.934866	0
Les.1064.1.S1_at	BG629169	1.23992	0.765887	0.617689	Lycopersicon esculentum clone 132812F, mRNA sequence /// Clone 132812F, mRNA sequence	signal transduction	6.38664	6.17159	6.65336	0.004899	0.281878	0.164528	0.098984	0
Les.1068.1.S1_at	AY691332.1	1.66845	2.02591	1.21425	MAPKK	signal transduction	5.18021	4.66831	4.47419	0.001	0.131922	0.044046	0.338434	0
Les.1081.1.S1_at	BI929198	1.13462	1.31464	1.15865	Transcribed locus, strongly similar to NP_193969.1 ribosomal protein L7Ae/L30e/S12e/Gadd45 family protein [Arabidopsis thaliana]	protein synthesis	7.66864	7.54234	7.39508	0.022011	0.3658	0.091903	0.267351	0
Les.109.1.S1_at	AF154424.1	1.63893	1.61416	0.984885	TBG6 protein	cell structure	6.07281	5.57877	5.594	0.003308	0.124615	0.065482	0.943858	0
Les.112.1.S1_at	BG734834	0.979327	0.36673	0.374471	zeaxanthin epoxidase	secondary metabolism	5.06416	5.08505	6.06729	0.000853	0.956022	0.044046	0.082822	0
Les.1129.1.S1_at	BT014046.1	2.02247	2.09502	1.03587	Lycopersicon esculentum clone 133117R, mRNA sequence /// Clone 133117R, mRNA sequence	energy	7.59476	6.89044	6.8552	0.000135	0.103042	0.044046	0.844974	0
Les.1138.1.A1_at	BG629602	0.622314	0.498855	0.801612	Transcribed locus	unclassified	4.66418	5.13849	5.35962	0.011495	0.219935	0.076804	0.446238	0
Les.1153.1.S1_at	BG629701	0.657566	0.513133	0.780352	Transcribed locus, moderately similar to NP_001044541.1 [Oryza sativa (japonica cultivar-group)] /// Transcribed locus, moderately similar to NP_181685.1 GPDHC1; NAD binding / glycerol-3-phosphate dehydrogenase (NAD+) [Arabidopsis thaliana]	metabolism	5.12144	5.54065	5.78866	0.023283	0.270772	0.095031	0.43167	0
Les.1197.2.A1_at	BG630003	0.648217	0.351629	0.542455	Transcribed locus	unclassified	5.72974	6.16327	6.77492	0.015906	0.385219	0.082225	0.217729	0
Les.124.1.S1_at	AY034473.1	0.558947	0.220286	0.394108	LeCBF1 protein	transcription	4.45021	5.03191	5.96304	0.021337	0.43895	0.091947	0.218379	0
Les.1241.1.S1_at	BM409509	1.22567	1.42714	1.16438	Lycopersicon esculentum clone 133507F, mRNA sequence /// Clone 133507F, mRNA sequence	transporter	7.99752	7.79403	7.64185	0.011802	0.257083	0.074378	0.313656	0
Les.1258.1.S1_at	AY240230.1	1.3956	2.55302	1.82933	gamma-aminobutyrate transaminase subunit precursor isozyme 2	metabolism	7.97457	7.64124	7.03729	0.010434	0.417839	0.071699	0.17501	0
Les.1286.1.S1_at	CN385899	1.08152	1.45926	1.34926	Lycopersicon esculentum clone 113948F, mRNA sequence /// Clone 113948F, mRNA sequence	protein synthesis	8.5502	8.47182	8.17226	0.006214	0.617775	0.065482	0.135037	0
Les.1287.2.S1_at	AW621773	0.985506	0.712425	0.722903	Transcribed locus /// CDNA, clone: FC07DG10, HTC in fruit /// (ERT 13) ripening-related mRNA	unclassified	8.31514	8.32975	8.65423	0.005489	0.93125	0.070525	0.116097	0
Les.1324.1.S1_at	BG630835	1.43546	1.45506	1.01365	Lycopersicon esculentum clone 113752F, mRNA sequence /// Clone 113752F, mRNA sequence	signal transduction	5.29057	4.92909	4.91553	0.002874	0.127961	0.062316	0.930199	0
Les.1343.1.A1_at	BG630965	1.48393	1.49918	1.01028	Transcribed locus	unclassified	5.01417	4.61948	4.60925	0.00696	0.155623	0.080355	0.961442	0
Les.1394.1.A1_at	BG631315	1.54265	3.01001	1.95119	Transcribed locus, weakly similar to NP_201460.1 allergen V5/Tpx-1-related family protein [Arabidopsis thaliana]	disease/defence	5.97147	5.53797	4.86953	0.006208	0.338601	0.062316	0.168135	0
Les.1399.2.S1_at	BF097075	2.3722	0.864106	0.364263	Transcribed locus, weakly similar to NP_001048042.1 [Oryza sativa (japonica cultivar-group)] /// Transcribed locus, weakly similar to NP_198582.2 receptor-like protein kinase-related [Arabidopsis thaliana]	signal transduction	4.81778	3.95396	4.96384	0.002272	0.13376	0.700533	0.094296	0
Les.1406.1.A1_at	BG631395	0.73953	1.39737	1.88955	Transcribed locus	unclassified	6.55947	6.86121	6.22487	0.000291	0.163589	0.080819	0.070403	0
Les.1413.1.A1_at	BG631459	0.961857	1.90577	1.98134	Transcribed locus, weakly similar to XP_001114888.1 similar to mitochondrial malate dehydrogenase precursor [Macaca mulatta] /// Transcribed locus, moderately similar to NP_001061878.1 Os08g0434300 [Oryza sativa (japonica cultivar-group)]	energy	8.13929	8.17818	7.4944	0.007196	0.912371	0.086207	0.116097	0
Les.1415.1.S1_at	AI896119	0.808989	0.324001	0.400501	Transcribed locus, weakly similar to NP_563999.1 protein [Arabidopsis thaliana] /// Transcribed locus, weakly similar to NP_178037.2 unknown protein [Arabidopsis thaliana]	unclassified	4.59605	4.80802	5.72307	6.78e-05	0.381399	0.02917	0.076662	0
Les.1419.1.S1_at	BE450618	0.804495	0.66472	0.826257	Transcribed locus, weakly similar to NP_172067.1 (RESTRICTED TEV MOVEMENT 1) [Arabidopsis thaliana] /// Transcribed locus, weakly similar to NP_172068.1 jacalin lectin family protein [Arabidopsis thaliana]	unclassified	6.75093	6.96847	7.15932	0.018985	0.30235	0.087683	0.313843	0
Les.1441.1.S1_at	BT014141.1	0.750062	0.723409	0.964467	sulfite oxidase	metabolism	7.15789	7.44549	7.48166	0.013674	0.175728	0.091848	0.821673	0
Les.145.1.S1_at	AW220572	0.76975	0.742814	0.964997	NPR1-interactor protein 1	transcription	6.09871	6.3604	6.39602	0.012839	0.174596	0.08956	0.805917	0
Les.1493.1.S1_at	BT012945.1	0.816842	0.495871	0.607059	Lycopersicon esculentum clone 114114R, mRNA sequence /// Clone 114114R, mRNA sequence	metabolism	5.93529	6.13759	6.63672	0.023471	0.577607	0.098363	0.191974	0
Les.1498.1.S1_at	AW442192	0.671038	0.518311	0.772402	Transcribed locus, weakly similar to NP_001042835.1 [Oryza sativa (japonica cultivar-group)] /// Transcribed locus, moderately similar to NP_566108.1 universal stress protein (USP) family protein [Arabidopsis thaliana]	disease/defence	5.45365	5.85258	6.11083	0.01821	0.265684	0.087683	0.385598	0
Les.1501.1.A1_at	BG626168	0.787297	0.478859	0.608231	Transcribed locus, weakly similar to NP_172635.1 protein [Arabidopsis thaliana] /// Transcribed locus, weakly similar to NP_172635.1 unknown protein [Arabidopsis thaliana]	unclassified	6.57447	6.81362	7.31082	0.00169	0.334374	0.044046	0.123449	1
Les.1501.2.S1_at	BM412826	0.992389	0.464827	0.468387	Transcribed locus, weakly similar to NP_172635.1 protein [Arabidopsis thaliana] /// Transcribed locus, weakly similar to NP_172635.1 unknown protein [Arabidopsis thaliana]	unclassified	5.82126	5.82889	6.58735	0.006034	0.985157	0.076804	0.116097	1
Les.1574.1.A1_at	BG626941	1.57265	1.90729	1.21279	Transcribed locus	unclassified	5.25685	4.8041	4.61117	0.015224	0.225799	0.084392	0.498968	0
Les.1604.1.A1_at	BG627176	1.27008	1.91404	1.50702	Transcribed locus, weakly similar to NP_001050366.1 [Oryza sativa (japonica cultivar-group)] /// Transcribed locus, weakly similar to NP_197067.2 COBL4/IRX6 (COBRA-LIKE4) [Arabidopsis thaliana]	cell structure	6.17315	5.93407	5.52394	0.024188	0.469412	0.095726	0.218691	0
Les.1631.1.S1_at	BT013375.1	0.791117	0.593629	0.750369	Lycopersicon esculentum clone 135402R, mRNA sequence /// Clone 135402R, mRNA sequence	transcription	5.8563	6.09061	6.3778	0.025367	0.389874	0.095726	0.269133	0
Les.1638.1.S1_at	AI489884	0.887559	0.734636	0.827704	Transcribed locus, weakly similar to NP_567335.1 protein [Arabidopsis thaliana] /// Transcribed locus, weakly similar to NP_567335.1 unknown protein [Arabidopsis thaliana]	unclassified	5.61343	5.73272	5.92182	0.019741	0.429416	0.091035	0.217729	0
Les.1645.1.A1_at	BG627684	0.640293	1.10142	1.72018	Transcribed locus, weakly similar to NP_001051485.1 [Oryza sativa (japonica cultivar-group)] /// Transcribed locus, weakly similar to NP_173161.1 ATGSTU25 (Arabidopsis thaliana Glutathione S-transferase (class tau) 25); glutathione transferase	disease/defence	7.53495	7.98078	7.43835	0.001004	0.123591	0.568836	0.077631	0
Les.1701.1.S1_at	AF514775.1	1.39933	1.5602	1.11496	TK1-like deoxyribonucleoside kinase	metabolism	6.13134	5.79535	5.68653	0.000928	0.124615	0.044046	0.38603	0
Les.1721.1.A1_at	BG628370	2.93835	3.10489	1.05668	Transcribed locus, weakly similar to NP_001065760.1 [Oryza sativa (japonica cultivar-group)] /// Transcribed locus, weakly similar to NP_568422.1 unknown protein [Arabidopsis thaliana]	unclassified	7.39924	6.32139	6.26626	0.001591	0.123591	0.049925	0.891028	0
Les.178.1.S1_at	BT012841.1	2.02228	2.91182	1.43987	Lycopersicon esculentum clone 113909R, mRNA sequence /// Clone 113909R, mRNA sequence	disease/defence	6.14839	5.44416	5.07961	0.000379	0.124615	0.044046	0.200183	0
Les.1788.1.S1_at	BT014077.1	0.926668	0.760979	0.821199	Lycopersicon esculentum clone 133177F, mRNA sequence /// Clone 133177F, mRNA sequence	transcription	6.73243	6.8086	7.00559	0.012265	0.543433	0.080567	0.166326	0
Les.1821.1.A1_at	BG629348	2.74172	3.12863	1.14112	Transcribed locus	unclassified	6.3774	5.36881	5.2368	0.014348	0.177366	0.09254	0.817113	0
Les.1859.2.S1_at	BI207994	1.00783	0.41359	0.410377	Transcribed locus, weakly similar to XP_001108915.1 similar to cytochrome P450, family 4, subfamily B, polypeptide 1 isoform 2 [Macaca mulatta] /// Transcribed locus, weakly similar to NP_188087.1 CYP72A15 (cytochrome P450, family 72, subfamily A, polype	secondary metabolism	5.53221	5.52441	6.41509	0.001712	0.983674	0.053398	0.095863	0
Les.1875.1.S1_at	BG629789	0.768742	0.709021	0.922314	Transcribed locus, weakly similar to XP_001114034.1 similar to Glyceraldehyde-3-phosphate dehydrogenase (GAPDH) isoform 1 [Macaca mulatta] /// Transcribed locus, moderately similar to XP_001756647.1 predicted protein [Physcomitrella patens subsp. patens]	metabolism	6.6962	6.9592	7.04007	0.022096	0.229022	0.098418	0.63432	0
Les.1914.1.S1_at	BG629199	1.31731	1.48534	1.12756	Lycopersicon esculentum clone 132535R, mRNA sequence /// Clone 132535R, mRNA sequence	unclassified	5.9992	5.72361	5.60356	0.002202	0.162327	0.044046	0.343892	0
Les.192.2.S1_at	BM408601	0.742918	0.566057	0.761938	CDNA, clone: FC24AF01, HTC in fruit /// Transcribed locus, weakly similar to NP_564714.1 dormancy/auxin associated family protein [Arabidopsis thaliana]	disease/defence	7.6952	7.99237	8.26426	0.005626	0.248968	0.060606	0.218379	0
Les.193.3.S1_at	BI204849	1.62035	0.874109	0.539458	Transcribed locus, moderately similar to NP_190879.1 LOS4 (Low expression of osmotically responsive genes 1); ATP-dependent helicase [Arabidopsis thaliana]	transcription	5.63844	5.15579	5.77299	0.003155	0.155623	0.552304	0.095863	0
Les.196.1.S1_at	BG629107	0.536913	0.292249	0.544308	PSII polypeptide	energy	6.26273	6.88465	7.49289	0.001278	0.197542	0.044046	0.16223	0
Les.2055.1.S1_at	BT013047.1	0.589041	0.610614	1.03663	Lycopersicon esculentum clone 114302R, mRNA sequence /// Clone 114302R, mRNA sequence	protein destination and storage	5.49611	6.02538	5.9894	0.007469	0.149383	0.088965	0.879337	0
Les.2074.1.A1_at	BG631439	0.815699	0.691944	0.848284	Transcribed locus, weakly similar to NP_001041869.1 [Oryza sativa (japonica cultivar-group)] /// Transcribed locus, moderately similar to NP_563963.1 oxidoreductase NAD-binding domain-containing protein [Arabidopsis thaliana]	energy	6.94312	7.14683	7.31137	0.024631	0.306133	0.095282	0.352682	0
Les.208.1.S1_at	U44386.1	0.673862	0.53384	0.792209	heat shock protein	protein destination and storage	8.06776	8.4625	8.69543	0.000743	0.147827	0.044046	0.203897	0
Les.2084.1.S1_at	BF097539	0.501105	0.294081	0.586865	Transcribed locus, weakly similar to NP_001041763.1 [Oryza sativa (japonica cultivar-group)] /// Transcribed locus, moderately similar to NP_564966.1 NAP (NAC-LIKE, ACTIVATED BY AP3/PI); transcription factor [Arabidopsis thaliana]	transcription	4.06221	4.75315	5.28611	0.015092	0.272758	0.080819	0.326704	0
Les.2110.1.A1_at	BG631670	0.750369	0.597489	0.796268	Transcribed locus, weakly similar to NP_001045247.1 [Oryza sativa (japonica cultivar-group)] /// Transcribed locus, weakly similar to NP_001057205.1 Os06g0226700 [Oryza sativa (japonica cultivar-group)]	transcription	6.17281	6.46001	6.68783	0.003687	0.217842	0.052999	0.219441	0
Les.2115.1.S1_at	BG128849	0.925085	0.456389	0.493348	Transcribed locus, weakly similar to NP_001067296.1 [Oryza sativa (japonica cultivar-group)] /// Transcribed locus, weakly similar to NP_188200.1 MBD11 (methyl-CpG-binding domain 11); DNA binding [Arabidopsis thaliana]	transcription	5.93417	6.01205	6.71858	0.001223	0.778013	0.044046	0.095863	0
Les.2115.2.S1_a_at	BG124066	0.652633	0.472598	0.724133	Transcribed locus	unclassified	6.29008	6.71682	7.03959	0.002295	0.191945	0.044046	0.208492	1
Les.2115.2.S1_at	BG124066	0.652307	0.542987	0.83241	Transcribed locus	unclassified	6.56613	6.99336	7.17679	0.011179	0.214333	0.076804	0.468995	1
Les.2115.3.A1_at	BG631699	0.578515	0.539145	0.931937	Transcribed locus	unclassified	7.36166	7.90894	7.97943	0.014797	0.179414	0.093564	0.820874	1
Les.2121.1.A1_at	AY292201.1	0.628933	0.4459	0.708979	defense-signaling glycopeptide hormone precursor	disease/defence	6.37063	6.83436	7.17829	0.015157	0.270667	0.08089	0.336486	0
Les.2170.1.A1_at	BG734825	2.3779	2.89175	1.2161	Transcribed locus, weakly similar to XP_001100860.1 cyclin A [Macaca mulatta] /// Transcribed locus, weakly similar to NP_001044562.1 Os01g0805600 [Oryza sativa (japonica cultivar-group)]	cell growth/division	6.18333	5.31712	5.12147	0.004115	0.161888	0.062032	0.616646	0
Les.218.1.S1_at	BF114195	1.35679	1.72537	1.27166	Transcribed locus, weakly similar to NP_001042618.1 [Oryza sativa (japonica cultivar-group)] /// Transcribed locus, weakly similar to NP_172624.1 ATPMEPCRA; pectinesterase [Arabidopsis thaliana]	cell structure	8.64555	8.34043	8.10011	0.025194	0.304952	0.095726	0.362376	1
Les.218.3.S1_at	AW030512	2.35961	2.06572	0.875448	Transcribed locus, weakly similar to NP_001042618.1 [Oryza sativa (japonica cultivar-group)] /// Transcribed locus, weakly similar to NP_172624.1 ATPMEPCRA; pectinesterase [Arabidopsis thaliana]	cell structure	7.82406	6.96556	7.09858	0.0067	0.135888	0.094189	0.709522	1
Les.2189.1.S1_at	CK714774	2.6755	2.50753	0.937217	Pectinesterase	cell structure	7.22274	6.2386	6.30344	0.003697	0.124615	0.06953	0.868077	0
Les.2203.1.S1_at	AF079104.1	1.26527	1.59147	1.25781	14-3-3 family protein	signal transduction	7.84905	7.61377	7.3844	0.009936	0.281878	0.068481	0.240761	0
Les.221.1.S1_at	AB013101.1	0.776212	0.511903	0.659489	1-aminocyclopropane-1-carboxylate oxidase	secondary metabolism	7.52156	7.77488	8.19117	0.001444	0.275072	0.044046	0.133068	0
Les.2211.2.S1_at	BM409282	0.985201	0.545829	0.554028	Transcribed locus, weakly similar to NP_001059676.1 [Oryza sativa (japonica cultivar-group)] /// Transcribed locus, moderately similar to NP_683478.1 zinc finger (Ran-binding) family protein [Arabidopsis thaliana]	unclassified	5.25631	5.27122	5.86176	0.011648	0.967581	0.092898	0.133068	0
Les.2220.1.A1_at	BG630584	0.66597	0.459756	0.690355	Transcribed locus	intracellular traffic	4.36046	4.76696	5.13751	0.000718	0.16678	0.044046	0.153368	0
Les.2229.1.S1_at	BM534980	0.937883	0.538531	0.574199	Transcribed locus, weakly similar to NP_001061342.1 [Oryza sativa (japonica cultivar-group)] /// Transcribed locus, moderately similar to NP_196094.1 ACT domain-containing protein [Arabidopsis thaliana]	signal transduction	6.29346	6.35759	6.91237	0.00342	0.805262	0.062032	0.111262	0
Les.224.1.S1_at	AJ277561.1	2.64587	16.6854	6.30622	gts1 protein	metabolism	8.15566	7.18266	5.34113	9.38e-07	0.103042	0.00171	0.023852	0
Les.2247.1.A1_at	BG630849	0.907683	1.47289	1.6227	Transcribed locus, weakly similar to NP_001051943.1 [Oryza sativa (japonica cultivar-group)] /// Transcribed locus, weakly similar to NP_175131.3 unknown protein [Arabidopsis thaliana]	unclassified	7.60586	7.70272	7.21863	0.001658	0.549925	0.066708	0.082822	0
Les.2271.1.S1_at	BT014286.1	1.05183	1.37782	1.30993	Lycopersicon esculentum clone 133525F, mRNA sequence /// Clone 133525F, mRNA sequence	transcription	6.39485	6.34431	6.07434	0.016682	0.769387	0.094148	0.156001	0
Les.2287.3.A1_at	BG735539	0.491212	0.410044	0.834761	Transcribed locus, moderately similar to NP_851031.2 chaperone protein dnaJ-related [Arabidopsis thaliana]	protein destination and storage	4.02784	4.73872	4.91933	0.002308	0.141661	0.049734	0.537429	0
Les.2294.2.A1_at	BG734559	0.75983	0.587899	0.773724	Transcribed locus, weakly similar to NP_193705.1 protein [Arabidopsis thaliana] /// Transcribed locus, weakly similar to NP_974174.1 protein binding / zinc ion binding [Arabidopsis thaliana]	protein destination and storage	7.06469	7.33936	7.59589	0.001302	0.19275	0.044046	0.165187	0
Les.23.1.S1_at	AF011555.1	0.550037	0.259622	0.472008	jasmonic acid 2	transcription	4.5595	5.15727	5.90803	0.016157	0.358142	0.082225	0.231367	0
Les.231.1.S1_at	BT014000.1	0.808682	1.31741	1.62907	Lycopersicon esculentum clone 133047R, mRNA sequence /// Clone 133047R, mRNA sequence	metabolism	8.29604	8.50839	8.02037	0.002935	0.265705	0.135659	0.088052	0
Les.2316.1.S1_at	AW623527	1.5957	3.0067	1.88425	Transcribed locus, weakly similar to NP_001044252.1 [Oryza sativa (japonica cultivar-group)] /// Transcribed locus, weakly similar to NP_194132.3 ATCSLG1 (Cellulose synthase-like G1); transferase/ transferase, transferring glycosyl groups [Arabidopsis th	cell structure	8.10699	7.63968	7.00615	0.008994	0.332524	0.067036	0.192931	0
Les.2323.1.S1_at	BG734792	1.20963	1.49674	1.23735	Lycopersicon esculentum clone 113921R, mRNA sequence /// Clone 113921R, mRNA sequence	energy	8.21378	8.02346	7.81049	0.009071	0.300089	0.067036	0.216207	0
Les.2325.1.S1_at	BG625896	1.73167	7.70499	4.44947	yfe37 protein	metabolism	8.08327	7.53419	6.0414	0.024137	0.609611	0.099827	0.189112	0
Les.2348.1.S1_at	BG734982	0.901712	0.729446	0.808965	Transcribed locus, weakly similar to NP_001051596.1 [Oryza sativa (japonica cultivar-group)] /// Clone 132682F, mRNA sequence /// Lycopersicon esculentum clone 132682F, mRNA sequence	unclassified	6.3076	6.41106	6.62306	0.023658	0.525592	0.096467	0.205727	0
Les.2351.1.S1_at	AI781814	1.69843	1.68228	0.990486	CDNA, clone: FC14BG04, HTC in fruit /// Transcribed locus, weakly similar to NP_568358.1 PSRP6 (PLASTID-SPECIFIC 50S RIBOSOMAL PROTEIN 6) [Arabidopsis thaliana]	protein synthesis	5.99148	5.46177	5.47133	0.011176	0.162327	0.095031	0.97577	1
Les.2351.2.A1_at	BG734995	1.44604	1.88546	1.30388	CDNA, clone: FC14BG04, HTC in fruit /// Transcribed locus, weakly similar to NP_568358.1 PSRP6 (PLASTID-SPECIFIC 50S RIBOSOMAL PROTEIN 6) [Arabidopsis thaliana]	protein synthesis	6.11629	5.74746	5.48212	0.000386	0.139713	0.044046	0.160424	1
Les.2360.1.S1_at	BT014587.1	3.06598	4.25018	1.38624	Nitrite reductase	metabolism	7.89683	6.77646	6.44987	0.000368	0.103042	0.044046	0.363996	0
Les.2366.1.A1_at	BG735096	1.2842	1.68477	1.31193	Transcribed locus	unclassified	5.23013	4.97999	4.7085	0.023886	0.357583	0.094148	0.285899	0
Les.2404.1.S1_at	BM409973	0.805759	0.546036	0.67766	Transcribed locus, weakly similar to NP_001053850.1 [Oryza sativa (japonica cultivar-group)] /// Transcribed locus, weakly similar to NP_172069.1 unknown protein [Arabidopsis thaliana]	unclassified	4.73284	4.9488	5.33791	0.001861	0.303737	0.044046	0.133068	0
Les.2407.1.S1_at	BT012952.1	0.814957	0.639736	0.784993	Lycopersicon esculentum clone 114121R, mRNA sequence /// Clone 114121R, mRNA sequence	unclassified	5.94893	6.15355	6.39563	0.012373	0.325609	0.076155	0.222121	0
Les.2409.1.S1_at	BG735325	1.80292	1.47232	0.816629	Lycopersicon esculentum clone 133918F, mRNA sequence /// Clone 133918F, mRNA sequence	disease/defence	6.55788	5.96847	6.17105	0.002288	0.103042	0.096406	0.289229	0
Les.2416.1.S1_at	AW218130	0.962097	0.571832	0.59436	Transcribed locus, weakly similar to XP_001109133.1 similar to zinc finger, A20 domain containing 3 [Macaca mulatta] /// Transcribed locus, weakly similar to NP_001058066.1 Os06g0612800 [Oryza sativa (japonica cultivar-group)]	transcription	6.99601	7.03465	7.55492	0.004844	0.881762	0.067036	0.116097	0
Les.2460.1.S1_at	AW218727	1.32823	2.31141	1.74021	Transcribed locus	unclassified	8.72716	8.44331	7.8893	0.001407	0.306822	0.044046	0.123449	1
Les.2460.2.S1_at	BF113819	1.79732	2.72083	1.51383	Transcribed locus	unclassified	8.5802	7.9939	7.57926	0.000655	0.155623	0.044046	0.169246	1
Les.2461.1.S1_at	BF114309	2.90808	5.34182	1.83689	Transcribed locus	unclassified	6.50249	5.435	4.82692	0.014185	0.243847	0.080819	0.400128	0
Les.2474.1.S1_at	BG791226	2.35088	3.4054	1.44856	Transcribed locus, moderately similar to NP_188616.1 DWF1 (DIMINUTO 1); catalytic [Arabidopsis thaliana]	secondary metabolism	7.85728	7.00249	6.63192	0.000913	0.135888	0.044046	0.286729	1
Les.2474.2.A1_at	BG735266	1.02501	1.94317	1.89575	Transcribed locus, moderately similar to NP_188616.1 DWF1 (DIMINUTO 1); catalytic [Arabidopsis thaliana]	secondary metabolism	8.45447	8.42976	7.79015	0.006736	0.942713	0.077733	0.119297	1
Les.2479.1.S1_at	AW041739	0.703843	0.611488	0.868785	Transcribed locus, weakly similar to NP_001047543.1 [Oryza sativa (japonica cultivar-group)] /// Transcribed locus, weakly similar to NP_188155.1 ATHM4 (Arabidopsis thioredoxin M-type 4); thiol-disulfide exchange intermediate [Arabidopsis thaliana]	metabolism	6.25596	6.60715	6.74781	0.021204	0.240946	0.095031	0.546718	1
Les.2479.2.S1_at	AW038210	0.82253	0.571952	0.695357	Transcribed locus, weakly similar to NP_001047543.1 [Oryza sativa (japonica cultivar-group)] /// Transcribed locus, weakly similar to NP_188155.1 ATHM4 (Arabidopsis thioredoxin M-type 4); thiol-disulfide exchange intermediate [Arabidopsis thaliana]	metabolism	5.56812	5.76349	6.12682	0.00367	0.352116	0.053398	0.144587	1
Les.248.2.A1_at	AJ277563.1	1.1135	1.82255	1.63678	pi1 protein	disease/defence	5.75271	5.6452	5.15247	0.005887	0.669256	0.065482	0.133068	0
Les.2500.1.S1_at	AW625444	0.845286	0.684135	0.809353	Transcribed locus, weakly similar to NP_001062364.1 [Oryza sativa (japonica cultivar-group)] /// Transcribed locus, weakly similar to NP_001062364.1 Os08g0536400 [Oryza sativa (japonica cultivar-group)]	unclassified	6.33779	6.50587	6.71739	0.005798	0.292909	0.062032	0.182857	1
Les.2500.2.S1_at	AW625611	0.920452	0.751668	0.816621	Transcribed locus, weakly similar to NP_001062364.1 [Oryza sativa (japonica cultivar-group)] /// Transcribed locus, weakly similar to NP_001062364.1 Os08g0536400 [Oryza sativa (japonica cultivar-group)]	unclassified	7.20662	7.28951	7.49209	0.016588	0.549738	0.087828	0.177472	1
Les.2519.1.S1_at	BG734707	1.06006	1.32802	1.25278	Transcribed locus, moderately similar to NP_066357.1 protein L36a [Homo sapiens] /// Transcribed locus, strongly similar to NP_188981.1 60S ribosomal protein L36a/L44 (RPL36aA) [Arabidopsis thaliana]	protein synthesis	8.09646	8.03813	7.81277	0.016168	0.682912	0.091154	0.164415	0
Les.252.1.S1_at	U35643.1	1.03557	0.471149	0.454967	alpha-dioxygenase 2	disease/defence	5.88457	5.84963	6.63715	0.011461	0.938916	0.098195	0.130759	0
Les.253.1.S1_at	AW092785	0.669315	0.362493	0.541588	hypothetical protein LOC100147718	disease/defence	5.43187	5.83337	6.44662	0.004799	0.319128	0.05772	0.164617	0
Les.2541.2.S1_at	BM409152	1.22073	1.34906	1.10513	Transcribed locus, moderately similar to NP_001052638.1 Os04g0390000 [Oryza sativa (japonica cultivar-group)]	energy	6.17838	5.97893	5.87897	0.009892	0.219243	0.070525	0.409219	0
Les.255.1.A1_at	AF176950.1	1.36354	0.844897	0.619638	sucrose transporter	transport	4.66212	4.35204	4.83066	0.003085	0.174412	0.310008	0.092791	0
Les.256.1.S1_s_at	AF022017.1	0.888767	0.695851	0.782932	IAA6 protein	transcription	5.42184	5.53975	5.78446	0.015318	0.486711	0.08352	0.184559	0
Les.257.1.S1_at	X74941.1	0.690569	0.442542	0.640831	G-box binding protein	transcription	4.66818	5.03841	5.4834	0.001127	0.219935	0.044046	0.141672	0
Les.2573.1.A1_at	BG628218	1.14379	1.69931	1.48568	CDNA, clone: FC22AB03, HTC in fruit /// Transcribed locus, moderately similar to NP_181899.1 SSI2 (fatty acid biosynthesis 2); acyl-[acyl-carrier-protein] desaturase [Arabidopsis thaliana]	metabolism	6.15576	6.02141	5.62553	0.005273	0.524712	0.062316	0.136746	0
Les.2576.1.A1_at	BG630625	1.11586	0.501902	0.449792	Transcribed locus, weakly similar to NP_001042345.1 [Oryza sativa (japonica cultivar-group)] /// Transcribed locus, weakly similar to NP_001055223.1 Os05g0332300 [Oryza sativa (japonica cultivar-group)]	signal transduction	6.69966	6.59004	7.38901	0.006199	0.760618	0.091078	0.106904	0
Les.2578.1.S1_at	BT013817.1	2.14952	1.89353	0.88091	Lycopersicon esculentum clone 132738F, mRNA sequence /// Clone 132738F, mRNA sequence	metabolism	7.43899	6.67375	6.80055	0.00677	0.135888	0.095676	0.686432	0
Les.2587.1.A1_at	BG627658	0.56275	0.890377	1.5822	Transcribed locus, weakly similar to NP_001041783.1 [Oryza sativa (japonica cultivar-group)] /// Transcribed locus, weakly similar to NP_568893.1 protein kinase family protein [Arabidopsis thaliana]	signal transduction	5.59795	6.17288	5.71406	0.000808	0.103042	0.490486	0.098984	0
Les.259.2.S1_a_at	BG631850	0.694627	0.48298	0.695308	phytoene desaturase	secondary metabolism	4.7908	5.15518	5.51858	0.007414	0.270772	0.063441	0.218379	0
Les.2590.2.A1_at	BG735356	1.46847	1.39553	0.950326	Transcribed locus, moderately similar to NP_001057451.1 [Oryza sativa (japonica cultivar-group)] /// Transcribed locus, moderately similar to NP_172914.1 DECOY (endoxyloglucan transferase A2) [Arabidopsis thaliana]	cell structure	5.06433	4.68011	4.73106	0.005238	0.131559	0.084727	0.743226	0
Les.2591.1.S1_at	M80608.1	1.01291	1.39874	1.38091	beta-1,3-glucanase	metabolism	8.6554	8.64257	8.31983	0.007424	0.942297	0.080567	0.123449	0
Les.2620.3.S1_at	CD002609	0.746358	0.426254	0.571112	Transcribed locus, weakly similar to NP_001044402.1 [Oryza sativa (japonica cultivar-group)] /// Transcribed locus, moderately similar to NP_563980.2 leucine-rich repeat family protein [Arabidopsis thaliana]	unclassified	5.84434	6.13689	6.69706	0.019485	0.482574	0.091078	0.1992	0
Les.2631.1.A1_at	BG735269	0.99107	1.48908	1.5025	CDNA, clone: FC04CC10, HTC in fruit /// Transcribed locus	unclassified	8.42661	8.43558	8.02845	0.00483	0.965759	0.073131	0.109632	1
Les.2631.2.S1_at	BI208990	1.10604	1.55825	1.40885	CDNA, clone: FC04CC10, HTC in fruit /// Transcribed locus	unclassified	8.05117	7.95038	7.6076	0.015588	0.642182	0.08922	0.165187	1
Les.2637.1.S1_at	BT013203.1	0.809596	0.654542	0.808479	Proline transporter 1 /// Clone 134376R, mRNA sequence /// Lycopersicon esculentum clone 134376R, mRNA sequence	protein destination and storage	7.04414	7.25535	7.46796	0.023631	0.341062	0.093826	0.30014	0
Les.2653.2.A1_at	BG631470	1.03185	1.68654	1.63449	Transcribed locus, weakly similar to NP_001042763.1 [Oryza sativa (japonica cultivar-group)] /// Transcribed locus, moderately similar to NP_190437.1 GAMMA CAL2 (GAMMA CARBONIC ANHYDRASE-LIKE 2); acyltransferase/ transferase [Arabidopsis thaliana]	energy	6.72041	6.68906	6.19773	0.008601	0.910674	0.082225	0.130857	0
Les.2654.2.A1_at	BG627538	1.04118	1.38804	1.33314	Transcribed locus, weakly similar to NP_197518.1 constituent of ribosome [Arabidopsis thaliana] /// Transcribed locus, weakly similar to NP_197518.1 ribosomal protein L36 family protein [Arabidopsis thaliana]	protein synthesis	6.65832	6.61796	6.33043	0.012633	0.815043	0.089151	0.143559	0
Les.2657.1.S1_at	CN384464	0.680396	0.513025	0.75401	CDNA, clone: FC06CH10, HTC in fruit /// (DB137) meloidogyne-induced giant cell protein mRNA, 3' end	disease/defence	7.497	7.88208	8.16443	0.024367	0.297331	0.095282	0.376927	0
Les.2672.1.S1_x_at	AF305968.1	0.472849	0.111035	0.234821	Psi14B protein	metabolism	4.09473	4.84371	6.29264	0.008966	0.424507	0.06803	0.167611	0
Les.2696.1.S1_at	BG125728	5.56392	5.87957	1.05673	Transcribed locus	unclassified	7.63923	5.92293	5.86775	0.003079	0.128482	0.062316	0.942562	0
Les.2717.2.A1_at	BG631585	1.2796	1.69004	1.32076	Transcribed locus, moderately similar to NP_001057280.1 [Oryza sativa (japonica cultivar-group)] /// Transcribed locus, moderately similar to NP_190397.1 senescence-associated protein, putative [Arabidopsis thaliana]	disease/defence	6.81979	6.57324	6.29504	0.011149	0.308209	0.071605	0.222771	0
Les.2718.1.S1_at	CK468689	1.16939	1.96905	1.68383	Transcribed locus, moderately similar to NP_001056586.1 [Oryza sativa (japonica cultivar-group)] /// Transcribed locus, moderately similar to NP_198982.1 6-phosphogluconate dehydrogenase family protein [Arabidopsis thaliana]	energy	8.04325	7.88676	7.3657	0.0003	0.376999	0.044046	0.082822	1
Les.2718.3.S1_at	BI210518	1.32629	1.90713	1.43794	Transcribed locus, moderately similar to NP_001056586.1 [Oryza sativa (japonica cultivar-group)] /// Transcribed locus, moderately similar to NP_198982.1 6-phosphogluconate dehydrogenase family protein [Arabidopsis thaliana]	energy	7.83419	7.5518	7.18859	7.75e-05	0.153067	0.026211	0.094296	1
Les.2749.1.S1_at	AI781372	0.61587	0.576742	0.936468	Transcribed locus, weakly similar to NP_065615.1 acid (GABA(A)) receptor-associated protein-like 1 [Mus musculus] /// Transcribed locus, moderately similar to NP_178631.1 ATG8D (autophagy gene 8-related); microtubule binding [Arabidopsis thaliana]	cell structure	6.34736	6.83208	6.89772	0.00671	0.162327	0.070525	0.781062	0
Les.2753.1.S1_at	BT012766.1	0.814908	0.619898	0.760697	Lycopersicon esculentum clone 113715R, mRNA sequence /// Clone 113715R, mRNA sequence	intracellular traffic	6.00275	6.20744	6.48095	0.009863	0.335868	0.068601	0.198065	0
Les.2756.1.A1_at	BG628235	0.763357	1.53104	2.00567	Transcribed locus, moderately similar to NP_198669.1 pyridoxal phosphate binding / tryptophan synthase [Arabidopsis thaliana] /// Transcribed locus, moderately similar to NP_198669.1 tryptophan synthase-related [Arabidopsis thaliana]	metabolism	7.00631	7.27634	6.58037	0.001459	0.269119	0.095282	0.077631	0
Les.2767.1.S1_at	U18678.1	4.45396	0.368233	0.0826757	isocitrate lyase	energy	5.67797	4.18418	6.67701	0.001146	0.162327	0.192891	0.077631	0
Les.28.2.S1_a_at	AF092654.1	1.83425	2.60847	1.42209	NRT2;1 protein	transporter	7.0621	6.45546	6.10333	0.015571	0.248968	0.082286	0.401777	0
Les.2809.1.S1_at	BT014540.1	1.77042	2.57492	1.45441	Lycopersicon esculentum clone 133955F, mRNA sequence /// Clone 133955F, mRNA sequence	unclassified	7.11266	6.54144	6.16684	0.022755	0.279098	0.093725	0.400538	0
Les.2813.2.A1_at	BG734870	3.03791	2.56502	0.84434	Transcribed locus, moderately similar to NP_001045523.1 [Oryza sativa (japonica cultivar-group)] /// Transcribed locus, strongly similar to NP_563807.1 AXS2 (UDP-D-APIOSE/UDP-D-XYLOSE SYNTHASE 2) [Arabidopsis thaliana]	metabolism	5.81213	4.70096	4.87016	0.000531	0.103042	0.044046	0.567671	0
Les.2815.1.S1_at	BG631525	0.766715	0.692429	0.903111	Lycopersicon esculentum clone 133431R, mRNA sequence /// Clone 133431R, mRNA sequence	unclassified	7.3803	7.64594	7.74785	0.003682	0.163589	0.053398	0.422364	0
Les.2824.1.S1_at	AW036122	0.638981	0.347476	0.543797	Transcribed locus, weakly similar to XP_001091115.1 acyl-Coenzyme A dehydrogenase, C-2 to C-3 short chain isoform 2 [Macaca mulatta] /// Transcribed locus, moderately similar to NP_190752.1 ACX4 (ACYL-COA OXIDASE 4); oxidoreductase [Arabidopsis thaliana]	metabolism	4.67726	5.12514	5.73432	0.007523	0.322315	0.063441	0.185831	0
Les.2831.1.S1_at	BG627219	0.817201	0.69716	0.853107	Lycopersicon esculentum clone 132363R, mRNA sequence /// Clone 132363R, mRNA sequence	metabolism	7.67416	7.87603	8.0349	0.013611	0.270855	0.078767	0.31268	0
Les.2844.1.S1_at	BI922047	1.08933	0.384501	0.352971	Transcribed locus, weakly similar to NP_001042531.1 [Oryza sativa (japonica cultivar-group)] /// Transcribed locus, moderately similar to NP_189034.1 BAM1/BMY7/TR-BAMY (BETA-AMYLASE 1); beta-amylase [Arabidopsis thaliana]	metabolism	5.09245	5.00689	6.04826	0.008154	0.871438	0.091903	0.117036	0
Les.2857.1.S1_at	BI922754	0.75115	0.57928	0.771198	CDNA, clone: FC04CB06, HTC in fruit /// Transcribed locus	unclassified	7.94203	8.22818	8.48799	0.007599	0.257449	0.063441	0.236296	0
Les.2864.1.S1_at	BI929531	1.27956	0.680097	0.531506	Transcribed locus, moderately similar to NP_001045036.1 [Oryza sativa (japonica cultivar-group)] /// Transcribed locus, moderately similar to NP_172903.1 PHD finger family protein [Arabidopsis thaliana]	transcription	4.77229	4.52578	5.15782	0.001213	0.257835	0.091848	0.077631	0
Les.2869.3.A1_at	BG631032	0.952029	1.29865	1.36409	Transcribed locus, moderately similar to NP_563847.1 60S ribosomal protein L21 (RPL21A) [Arabidopsis thaliana]	protein synthesis	7.84387	7.89304	7.58255	0.006402	0.717757	0.093564	0.106904	0
Les.2875.1.A1_s_at	BG629940	1.14532	1.46857	1.28223	Transcribed locus, strongly similar to NP_180995.1 60S ribosomal protein L18A (RPL18aB) [Arabidopsis thaliana]	protein synthesis	7.10733	6.97164	6.72304	0.020897	0.475181	0.092301	0.207947	0
Les.2884.1.S1_at	BG628234	2.3271	3.2263	1.3864	Glutamine synthetase	metabolism	6.90085	6.05623	5.72952	0.001704	0.149383	0.044046	0.36475	0
Les.2897.1.S1_at	AF271258.1	1.67815	1.48508	0.884945	peptide deformylase-like protein	protein synthesis	4.98027	4.46257	4.5848	0.005179	0.124615	0.098418	0.52446	0
Les.2909.1.S1_at	AW223174	1.14208	0.369166	0.32324	Transcribed locus, weakly similar to NP_001041799.1 [Oryza sativa (japonica cultivar-group)] /// Transcribed locus, strongly similar to NP_175738.1 ATPPC1 (PHOSPHOENOLPYRUVATE CARBOXYLASE 1); phosphoenolpyruvate carboxylase [Arabidopsis thaliana]	energy	5.41171	5.27886	6.40822	1.5e-05	0.503105	0.026211	0.023852	1
Les.2909.2.S1_at	BM413099	1.74531	0.437316	0.250564	Transcribed locus, weakly similar to NP_001041799.1 [Oryza sativa (japonica cultivar-group)] /// Transcribed locus, strongly similar to NP_175738.1 ATPPC1 (PHOSPHOENOLPYRUVATE CARBOXYLASE 1); phosphoenolpyruvate carboxylase [Arabidopsis thaliana]	energy	4.97569	4.41875	5.80279	0.000364	0.210465	0.067036	0.071528	1
Les.2919.1.S1_at	AW218839	1.0524	0.781508	0.742598	Lycopersicon esculentum clone 133192F, mRNA sequence /// Clone 133192F, mRNA sequence	metabolism	6.62873	6.57766	6.87526	0.003453	0.654031	0.080567	0.100737	0
Les.2923.1.S1_at	BI925625	3.57878	1.30396	0.364357	Transcribed locus, weakly similar to NP_001044052.1 [Oryza sativa (japonica cultivar-group)] /// Transcribed locus, weakly similar to NP_174563.2 glycosyl hydrolase family 17 protein [Arabidopsis thaliana]	metabolism	5.64917	4.37415	5.38377	4.43e-05	0.103042	0.285887	0.071528	0
Les.293.1.S1_at	AY007560.1	0.504161	0.454272	0.901036	hypothetical LOC543815	disease/defence	6.28791	6.97277	7.07697	0.016302	0.192329	0.095114	0.795552	0
Les.2944.1.A1_at	BG628979	1.36799	1.9271	1.40871	Transcribed locus, strongly similar to NP_568437.1 TUB8 (tubulin beta-8) [Arabidopsis thaliana]	cell structure	7.23716	6.92382	6.58114	0.010326	0.300089	0.06953	0.222771	0
Les.295.1.A1_at	BG630990	1.62115	1.70756	1.0533	Transcribed locus	intracellular traffic	6.22966	5.74653	5.6946	0.016639	0.183043	0.098363	0.849801	0
Les.2977.2.S1_at	BM410707	1.21798	0.83711	0.687296	CDNA, clone: FC03BB08, HTC in fruit /// Transcribed locus, weakly similar to NP_189551.1 glycine-rich protein [Arabidopsis thaliana]	unclassified	7.07955	6.88236	7.25735	0.004751	0.240946	0.212118	0.098984	0
Les.2980.1.S1_at	BT013983.1	0.82087	0.673377	0.820321	Lycopersicon esculentum clone 133028F, mRNA sequence /// Clone 133028F, mRNA sequence	unclassified	6.56013	6.75752	6.95558	0.020967	0.331269	0.091078	0.289688	0
Les.2989.1.S1_at	BG625966	1.29276	1.5112	1.16897	Transcribed locus, moderately similar to NP_066390.1 histone family, member A [Homo sapiens] /// Transcribed locus, moderately similar to NP_001043136.1 Os01g0502700 [Oryza sativa (japonica cultivar-group)]	cell structure	8.51269	8.25591	8.09978	0.00049	0.135888	0.044046	0.184685	0
Les.299.1.S1_at	AF016713.1	0.780836	0.570245	0.730307	LeOPT1 protein	transporter	6.04811	6.2955	6.6098	0.02274	0.388702	0.092907	0.254372	0
Les.2993.3.S1_at	AW040464	1.37635	1.60437	1.16567	Transcribed locus, weakly similar to XP_001096445.1 pyruvate dehydrogenase (lipoamide) beta [Macaca mulatta] /// Transcribed locus, strongly similar to NP_199898.1 MAB1 (MACCI-BOU); pyruvate dehydrogenase (acetyl-transferring) [Arabidopsis thaliana]	energy	7.48311	7.16368	7.01038	0.001828	0.162327	0.044046	0.30172	0
Les.300.2.S1_at	AI899264	1.76701	1.66487	0.942198	Transcribed locus, weakly similar to NP_001042001.1 [Oryza sativa (japonica cultivar-group)] /// Transcribed locus, moderately similar to NP_001078265.1 unknown protein [Arabidopsis thaliana]	unclassified	5.29028	4.72099	4.78053	0.008456	0.149932	0.095031	0.817755	0
Les.3009.2.S1_at	AI772910	1.30187	1.47795	1.13526	Transcribed locus, moderately similar to NP_066390.1 histone family, member A [Homo sapiens] /// Transcribed locus, moderately similar to XP_693788.1 PREDICTED: similar to Mid1ip1 protein [Danio rerio]	cell structure	8.14391	7.88011	7.75325	0.00767	0.206877	0.065877	0.401777	1
Les.3009.3.A1_at	BG631102	2.02421	2.51722	1.24356	Transcribed locus, moderately similar to NP_195876.1 HTA12; DNA binding [Arabidopsis thaliana]	cell structure	7.31875	6.61357	6.3956	0.002916	0.157585	0.053153	0.482006	1
Les.3019.2.S1_at	BG128957	2.54065	2.90924	1.14508	Transcribed locus, weakly similar to NP_194073.2 short-chain dehydrogenase/reductase (SDR) family protein [Arabidopsis thaliana]	metabolism	6.57832	5.6459	5.51043	0.003297	0.141661	0.060606	0.735245	0
Les.3026.3.A1_at	BG629053	1.5704	1.86434	1.18717	CDNA, clone: FC04AG11, HTC in fruit /// Transcribed locus, moderately similar to NP_001064023.1 Os10g0104900 [Oryza sativa (japonica cultivar-group)]	transcription	5.72551	5.27419	5.10261	0.02373	0.242275	0.098958	0.572231	0
Les.3043.1.S1_at	CN385785	0.802752	0.686637	0.855345	Transcribed locus, weakly similar to XP_001099836.1 PL6 protein isoform 1 [Macaca mulatta] /// Transcribed locus, moderately similar to NP_567965.1 CLB6 (CHLOROPLAST BIOGENESIS 6); 4-hydroxy-3-methylbut-2-en-1-yl diphosphate reductase [Arabidopsis thalia	secondary metabolism	6.79041	7.01012	7.16636	0.016283	0.269709	0.082849	0.349345	0
Les.3045.1.S1_at	AY568717.1	2.13972	2.59584	1.21317	Adenylyl-sulfate reductase	metabolism	6.9363	6.17562	5.98239	0.006486	0.16678	0.066852	0.607959	0
Les.3046.1.S1_at	BG627714	1.40508	1.45369	1.03459	Lycopersicon esculentum clone 134139R, mRNA sequence /// Clone 134139R, mRNA sequence	protein synthesis	6.94388	6.60378	6.56977	0.009271	0.163589	0.082225	0.844648	0
Les.3048.2.S1_a_at	BI927409	0.928263	0.751683	0.809774	Transcribed locus, strongly similar to NP_564828.1 UBC28; ubiquitin-protein ligase [Arabidopsis thaliana]	protein destination and storage	6.78082	6.85527	7.06626	0.022252	0.615662	0.097627	0.184559	0
Les.305.2.S1_at	CD002775	0.987835	0.539296	0.545938	Transcribed locus, weakly similar to XP_001100725.1 similar to eukaryotic translation initiation factor 2C, 2 [Macaca mulatta] /// Transcribed locus, moderately similar to NP_197613.2 PAZ domain-containing protein / piwi domain-containing protein [Arabid	transcription	5.72381	5.73605	6.3413	0.01285	0.973934	0.095676	0.134879	0
Les.3052.3.A1_at	BG630364	0.997623	1.3805	1.38378	Transcribed locus, weakly similar to XP_001096144.1 similar to non-metastatic cells 1, protein (NM23A) expressed in isoform a [Macaca mulatta] /// Transcribed locus, moderately similar to NP_568970.2 NDPK2 (NUCLEOSIDE DIPHOSPHATE KINASE 2); ATP binding /	metabolism	5.41683	5.41921	5.09439	0.008959	0.989637	0.088753	0.12453	0
Les.3056.2.A1_at	BG627946	0.953382	1.33233	1.39747	Transcribed locus, weakly similar to NP_001050930.1 Os03g0685900 [Oryza sativa (japonica cultivar-group)]	unclassified	7.59755	7.64529	7.31062	0.003859	0.725343	0.080355	0.103898	0
Les.3071.1.S1_at	AW441656	1.03737	0.441393	0.425496	Transcribed locus, weakly similar to XP_231524.4 similar to aminoadipate-semialdehyde synthase precursor [Rattus norvegicus] /// Transcribed locus, weakly similar to NP_567914.1 LKR (SACCHAROPINE DEHYDROGENASE) [Arabidopsis thaliana]	metabolism	4.93484	4.89815	5.75265	0.003473	0.92578	0.067036	0.104995	0
Les.3090.1.S1_at	BG631836	1.76324	2.07974	1.1795	Lycopersicon esculentum clone 134859R, mRNA sequence /// Clone 134859R, mRNA sequence	cell structure	8.09187	7.52472	7.35963	0.000492	0.11838	0.044046	0.382918	0
Les.3092.1.S1_at	AY576002.1	1.03848	0.680396	0.655183	carotenoid cleavage dioxygenase 1-2	secondary metabolism	5.61767	5.57991	6.00275	0.009134	0.862701	0.095535	0.117116	0
Les.3109.1.S1_at	BT013259.1	1.08747	1.42529	1.31065	Lycopersicon esculentum clone 134794R, mRNA sequence /// Clone 134794R, mRNA sequence	protein synthesis	8.42012	8.33627	8.06574	0.012979	0.615563	0.082225	0.162462	0
Les.3113.1.S1_at	BG131753	3.18341	3.83148	1.20358	Transcribed locus, moderately similar to NP_850133.1 SMO2-1 (sterol 4-alpha-methyl-oxidase 1); C-4 methylsterol oxidase [Arabidopsis thaliana]	metabolism	6.75172	5.59377	5.40847	0.001638	0.124615	0.044119	0.674751	1
Les.3113.2.S1_at	AI780108	2.70602	3.79868	1.40379	Transcribed locus, moderately similar to NP_850133.1 SMO2-1 (sterol 4-alpha-methyl-oxidase 1); C-4 methylsterol oxidase [Arabidopsis thaliana]	metabolism	7.1287	6.13322	5.79404	0.001329	0.135888	0.044046	0.390805	1
Les.3121.2.A1_at	BG629485	0.95025	1.48825	1.56617	Transcribed locus, weakly similar to XP_001087364.1 similar to ribosomal protein L18a [Macaca mulatta] /// Transcribed locus, strongly similar to NP_180995.1 60S ribosomal protein L18A (RPL18aB) [Arabidopsis thaliana]	protein synthesis	7.84738	7.89842	7.44978	0.009694	0.822051	0.099827	0.117116	0
Les.3123.1.S1_at	BT013406.1	2.34309	1.9784	0.844357	Lycopersicon esculentum clone 135721R, mRNA sequence /// Clone 135721R, mRNA sequence	energy	6.1059	5.25443	5.42361	0.005823	0.129378	0.095726	0.608303	0
Les.3149.1.A1_at	BG734724	1.03086	1.55642	1.50983	Transcribed locus, weakly similar to XP_001085315.1 similar to 60S ribosomal protein L4 (L1) [Macaca mulatta] /// Transcribed locus, moderately similar to NP_187574.1 60S ribosomal protein L4/L1 (RPL4A) [Arabidopsis thaliana]	protein synthesis	7.31286	7.28247	6.87047	0.004999	0.882521	0.067036	0.116097	0
Les.3151.1.S1_at	BG735004	0.668025	0.616418	0.922747	DnaJ-like protein /// Transcribed locus, moderately similar to NP_850653.1 ATJ3 (Arabidopsis thaliana DnaJ homologue 3)	protein destination and storage	7.66913	8.07256	8.15296	0.002321	0.135888	0.051745	0.623128	0
Les.3163.2.S1_at	AW622247	0.870332	0.602101	0.691806	Transcribed locus, weakly similar to XP_001086120.1 YTH domain family, member 1 [Macaca mulatta] /// Transcribed locus, weakly similar to XP_971030.1 PREDICTED: similar to YTH domain family, member 3 [Tribolium castaneum]	unclassified	6.84276	6.98164	7.3501	0.005956	0.493333	0.063441	0.143255	0
Les.3167.1.S1_at	BT014297.1	1.2296	1.49746	1.21784	Pyruvate dehydrogenase	energy	7.20292	6.99624	6.79915	0.00706	0.261004	0.063441	0.222771	0
Les.3194.1.S1_at	BG628555	0.70205	0.442007	0.629588	Transcribed locus, weakly similar to NP_565524.1 (STRESS ENHANCED PROTEIN 2) [Arabidopsis thaliana] /// Transcribed locus, weakly similar to NP_565524.1 SEP2 (STRESS ENHANCED PROTEIN 2) [Arabidopsis thaliana]	disease/defence	5.86715	6.2209	6.68358	0.017704	0.375151	0.084944	0.231813	0
Les.3196.1.S1_at	BT012914.1	1.20316	1.38581	1.15181	Lycopersicon esculentum clone 114032R, mRNA sequence /// Clone 114032R, mRNA sequence	metabolism	8.08075	7.89581	7.75447	0.010144	0.253964	0.06953	0.294371	0
Les.3209.1.S1_at	BI210274	1.86093	2.10719	1.13233	Transcribed locus, strongly similar to NP_524352.1 Histone H4 replacement CG3379-PC, isoform C [Drosophila melanogaster]	cell structure	7.49664	6.87557	6.75129	0.000481	0.103042	0.044046	0.524409	1
Les.3209.2.A1_at	BG628612	1.20065	1.72075	1.43318	Transcribed locus, strongly similar to NP_524352.1 Histone H4 replacement CG3379-PC, isoform C [Drosophila melanogaster]	cell structure	7.81494	7.63208	7.27218	0.005991	0.400516	0.062316	0.155397	1
Les.3247.1.S1_at	BT013622.1	0.87663	0.611457	0.697509	Lycopersicon esculentum clone 132423F, mRNA sequence /// Clone 132423F, mRNA sequence	metabolism	5.69763	5.8293	6.18954	0.006238	0.508631	0.063441	0.143606	0
Les.3250.2.S1_at	BM535073	1.05818	0.326757	0.308791	Transcribed locus, weakly similar to NP_001043428.1 [Oryza sativa (japonica cultivar-group)] /// Transcribed locus, moderately similar to NP_190422.1 KING1 (SNF1-RELATED PROTEIN KINASE REGULATORY SUBUNIT GAMMA 1) [Arabidopsis thaliana]	signal transduction	5.57605	5.5195	6.69459	0.010433	0.93125	0.095282	0.125651	0
Les.3260.1.S1_at	BM412138	0.666197	0.602613	0.904557	Transcribed locus, weakly similar to XP_001101137.1 similar to ubiquitin-conjugating enzyme E2G 2 [Macaca mulatta] /// Transcribed locus, strongly similar to NP_566884.1 UBC13 (ubiquitin-conjugating enzyme 13); ubiquitin-protein ligase [Arabidopsis thali	protein destination and storage	7.15516	7.56133	7.66164	0.000725	0.123591	0.044046	0.467709	0
Les.3267.2.S1_at	AW622520	1.46739	0.393116	0.2679	Transcribed locus, weakly similar to XP_001104086.1 similar to UDP-galactose-4-epimerase isoform 2 [Macaca mulatta] /// Transcribed locus, moderately similar to NP_172738.1 UGE1 (UDP-D-GLUCOSE/UDP-D-GALACTOSE 4-EPIMERASE 1); UDP-glucose 4-epimerase/ prot	metabolism	4.70334	4.31985	5.63699	0.002091	0.394784	0.084392	0.082822	0
Les.3268.1.S1_at	AW442233	0.892311	0.651492	0.730125	Transcribed locus	unclassified	5.44813	5.56207	5.87661	0.008824	0.539782	0.070071	0.153951	0
Les.3273.1.S1_at	BG627786	3.67788	5.981	1.62621	proline rich protein	cell structure	8.04073	6.73839	6.25214	0.003303	0.162327	0.053398	0.4241	0
Les.3276.3.S1_at	BF113629	0.912653	0.640651	0.701966	Transcribed locus, weakly similar to NP_001043332.1 [Oryza sativa (japonica cultivar-group)] /// Transcribed locus, moderately similar to NP_565178.1 ATGSTU19 (GLUTATHIONE TRANSFERASE 8); glutathione transferase [Arabidopsis thaliana]	disease/defence	7.64749	7.73889	8.09276	0.001758	0.542661	0.044046	0.106904	0
Les.3280.1.A1_at	BG628933	0.627407	0.581386	0.926659	Transcribed locus, weakly similar to XP_001096115.1 similar to CG3552-PA, isoform A [Macaca mulatta] /// Transcribed locus, moderately similar to NP_567759.1 VTC2 (VITAMIN C DEFECTIVE 2) [Arabidopsis thaliana]	metabolism	7.12305	7.58922	7.66539	0.014677	0.186644	0.091848	0.774876	0
Les.3284.1.S1_at	AY725476.1	0.791599	0.683916	0.863959	glyoxisomal malate dehydrogenase	energy	5.52808	5.76178	5.908	0.023877	0.276899	0.095282	0.417651	0
Les.3289.1.S1_at	AY240229.1	0.954708	0.542075	0.567792	gamma-aminobutyrate transaminase subunit precursor isozyme 1	metabolism	6.26221	6.30856	6.87456	0.002187	0.852683	0.053398	0.104995	0
Les.3293.1.S1_at	BI207336	1.03058	0.716061	0.694815	Transcribed locus, weakly similar to XP_001114862.1 similar to suppressor of potassium transport defect 3 isoform 2 [Macaca mulatta] /// Transcribed locus, strongly similar to NP_568746.1 CLPC (HEAT SHOCK PROTEIN 93-V); ATP binding / ATPase [Arabidopsis	protein destination and storage	6.75533	6.72521	7.08932	0.006986	0.867162	0.088388	0.116097	0
Les.3301.3.S1_at	AW219888	0.931434	0.598487	0.64255	Transcribed locus, weakly similar to XP_001112066.1 similar to syntaxin 12 isoform 1 [Macaca mulatta] /// Transcribed locus, moderately similar to NP_568671.1 VAM3 (syntaxin 22); SNAP receptor [Arabidopsis thaliana]	cell structure	6.59329	6.66433	7.10664	0.006134	0.757568	0.067758	0.129392	0
Les.3306.2.S1_at	BM411000	0.914013	0.657218	0.719039	Transcribed locus, moderately similar to NP_563648.1 cathepsin B-like cysteine protease, putative [Arabidopsis thaliana]	protein destination and storage	7.51196	7.60186	7.9317	0.010433	0.637183	0.078767	0.15101	0
Les.3312.2.S1_at	BI932707	2.11908	0.912771	0.43074	Transcribed locus, weakly similar to NP_001043993.1 [Oryza sativa (japonica cultivar-group)] /// Transcribed locus, moderately similar to NP_565330.1 subtilase family protein [Arabidopsis thaliana]	cell structure	5.80592	5.05493	5.89718	0.000407	0.103042	0.714779	0.077631	0
Les.3317.1.S1_at	Z11842.1	0.543916	0.393541	0.723532	H1 histone-like protein	transcription	6.87653	7.48549	7.8091	0.005979	0.202069	0.062316	0.352438	0
Les.3328.1.A1_at	BG734596	1.01509	2.55324	2.51529	Transcribed locus, weakly similar to XP_001108205.1 mitochondrial malonyltransferase isoform 3 [Macaca mulatta] /// Transcribed locus, moderately similar to NP_565697.1 [acyl-carrier-protein] S-malonyltransferase/ binding / catalytic/ transferase [Arabid	metabolism	5.17352	5.15854	4.23615	9.73e-05	0.954655	0.044046	0.070403	0
Les.3332.1.S1_at	BG630884	0.847919	0.564029	0.665192	Lycopersicon esculentum clone 133264F, mRNA sequence /// Clone 133264F, mRNA sequence	energy	4.61318	4.77815	5.18583	0.023926	0.580002	0.098418	0.192931	0
Les.3375.1.S1_at	BG629168	0.651219	0.530949	0.815316	Lycopersicon esculentum clone 132982F, mRNA sequence /// Transcribed locus, weakly similar to XP_001088733.1 similar to mitochondrial ferritin [Macaca mulatta] /// Clone 132982F, mRNA sequence	transporter	7.26585	7.69476	7.89893	0.001895	0.162327	0.044046	0.307465	0
Les.3380.1.S1_at	BG630770	1.39328	1.53731	1.10337	Lycopersicon esculentum clone 113662F, mRNA sequence /// Clone 113662F, mRNA sequence	protein synthesis	8.28398	7.95232	7.85395	0.015892	0.213061	0.08956	0.621441	0
Les.3403.2.S1_at	BI925376	1.16522	0.549602	0.471673	Transcribed locus, weakly similar to NP_001046332.1 [Oryza sativa (japonica cultivar-group)] /// Transcribed locus, moderately similar to NP_568503.1 protein phosphatase 2C, putative / PP2C, putative [Arabidopsis thaliana]	signal transduction	5.37725	5.22434	5.97581	0.004487	0.604492	0.091078	0.103898	0
Les.3410.1.S1_at	BG626140	0.779214	0.576258	0.739538	CONSTANS interacting protein 2b	transcription	7.24859	7.49807	7.79979	0.00525	0.281878	0.060001	0.182857	0
Les.3431.1.S1_at	BG629610	0.700129	0.60388	0.862526	Transcribed locus, weakly similar to NP_001051174.1 [Oryza sativa (japonica cultivar-group)] /// Transcribed locus, weakly similar to NP_567194.1 GIF3 (GRF1-INTERACTING FACTOR 3) [Arabidopsis thaliana]	transcription	5.60244	5.95893	6.10682	0.015332	0.224868	0.084392	0.508372	0
Les.3470.1.S1_at	AF328786.1	0.634156	0.559417	0.882144	EIL3 protein	transcription	7.32508	7.78055	7.90595	0.004397	0.162327	0.062032	0.551434	0
Les.3473.1.S1_at	AF403444.1	1.42228	2.07747	1.46066	beta-mannosidase enzyme	metabolism	6.89265	6.54039	6.1615	0.001	0.202027	0.044046	0.144587	0
Les.3493.1.S1_at	AY013255.1	0.668452	1.0958	1.63932	phospholipase PLDb1	metabolism	6.42337	6.82616	6.33188	0.001323	0.124615	0.569572	0.078183	0
Les.351.1.S1_at	AJ297916.1	2.00884	2.37243	1.181	B1-type cyclin dependent kinase	signal transduction	6.17522	5.47767	5.31131	0.000637	0.120019	0.044046	0.472094	0
Les.3510.1.S1_at	AF143812.1	0.700277	0.321589	0.459236	1-D-deoxyxylulose 5-phosphate synthase	secondary metabolism	5.65367	6.00996	6.78815	0.006846	0.439449	0.063441	0.155397	0
Les.3522.1.S1_at	AF071786.3	0.893356	0.402536	0.450593	sucrose-phosphate synthase	metabolism	6.03223	6.145	6.9422	0.000845	0.696495	0.044046	0.092791	0
Les.3523.1.S1_at	AF138858.1	1.47675	1.7249	1.16804	polygalacturonase	cell structure	5.04349	4.65365	4.49833	0.0222	0.242122	0.095891	0.551401	0
Les.3524.1.S1_at	AF254793.1	0.59508	0.548685	0.922037	chromoplast-specific lycopene beta-cyclase	secondary metabolism	5.47051	5.98958	6.07075	0.009459	0.16678	0.080567	0.765757	0
Les.3539.1.S1_at	AF203481.1	0.745448	0.318931	0.427838	phosphoenolpyruvate carboxylase kinase	energy	5.80352	6.09729	6.9463	5.85e-05	0.261004	0.026211	0.077631	0
Les.3544.1.S1_at	AW930004	0.851369	0.187392	0.220107	beta-carotene hydroxylase	secondary metabolism	4.57444	4.73535	6.24899	0.001116	0.784294	0.044046	0.095018	0
Les.3555.1.S1_at	BG631135	1.82224	2.00276	1.09906	histone H2B-2	cell structure	7.68067	7.08061	6.98615	0.001247	0.123591	0.044046	0.664204	0
Les.3562.1.S1_at	AF123265.1	0.696352	0.54409	0.781344	remorin 1	intracellular traffic	6.91447	7.27637	7.52311	0.003251	0.194644	0.049925	0.244409	0
Les.3563.1.S1_at	BM412865	0.805188	0.573263	0.711963	ER auxin binding protein 1	cell growth/division	5.96234	6.17903	6.51875	0.015283	0.406869	0.082225	0.205337	0
Les.3574.1.S1_at	U89257.1	0.947925	0.635731	0.670662	Pti6	transcription	6.66257	6.71605	7.11555	0.016984	0.834816	0.097321	0.153951	0
Les.3590.1.S1_at	D16456.1	4.12907	3.1162	0.754696	endo-xyloglucan transferase	cell structure	7.38768	5.96962	6.25107	0.003141	0.123591	0.080819	0.565426	0
Les.3593.1.S1_at	BT012763.1	1.69204	0.0415246	0.024541	TAS14 peptide (AA 1-130)	disease/defence	4.82657	4.30063	8.00804	0.001044	0.65776	0.053398	0.077631	0
Les.3626.1.S1_at	BT013062.1	1.26272	1.71131	1.35525	Lycopersicon esculentum clone 114318F, mRNA sequence /// Clone 114318F, mRNA sequence	metabolism	7.16638	6.9331	6.62911	0.021596	0.390754	0.091848	0.246241	0
Les.3634.1.S1_at	Z34527.1	0.714194	0.604121	0.845878	54-kD signal recognition particle (SRP) specific protein	signal transduction	5.0171	5.3537	5.52108	0.001278	0.153067	0.044046	0.268181	0
Les.3639.1.S1_at	U64817.1	1.17687	1.45296	1.2346	fructokinase	metabolism	6.01143	5.84857	5.63782	0.027969	0.409467	0.099648	0.268181	0
Les.3640.1.S1_at	X95098.1	3.28082	4.07217	1.24121	ammonium transporter	metabolism	6.76792	5.57983	5.36375	0.001792	0.128482	0.045279	0.637905	0
Les.3660.1.S1_at	Z21791.1	0.786974	0.57954	0.736416	chorismate synthase 2	metabolism	5.31072	5.55028	5.85625	0.005589	0.294191	0.060606	0.180278	0
Les.367.1.A1_at	BG628875	0.546938	1.3537	2.47506	CDNA, clone: FC09BC12, HTC in fruit /// Transcribed locus, moderately similar to XP_001754932.1 predicted protein [Physcomitrella patens subsp. patens]	metabolism	8.01088	8.61431	7.70804	0.001381	0.155623	0.280369	0.077631	0
Les.369.1.S1_at	AF059489.1	1.26635	1.86896	1.47587	expansin	cell structure	6.73656	6.50042	6.11117	0.011262	0.396906	0.074184	0.186006	0
Les.3691.1.S1_at	AF472619.1	1.51812	1.83641	1.20966	UCP protein	energy	6.12223	5.70475	5.51442	0.000566	0.124615	0.044046	0.244476	0
Les.3700.1.S1_at	AY026343.1	2.84143	9.76715	3.43741	Transcribed locus, moderately similar to NP_001049437.1 [Oryza sativa (japonica cultivar-group)] /// Non-symbiotic hemoglobin class 1 (Glb1) /// Lycopersicon esculentum non-symbiotic hemoglobin class 1 (Glb1)	transporter	8.03442	6.99012	5.7554	0.010417	0.312184	0.069601	0.216207	0
Les.3713.1.S1_at	AJ297917.1	1.9931	2.48321	1.2459	B2-type cyclin dependent kinase	signal transduction	6.55221	5.86252	5.64266	0.001848	0.141661	0.044046	0.438524	0
Les.3717.1.S1_a_at	AF332958.1	0.901207	0.643489	0.71403	ubiquitin conjugating enzyme 2	protein destination and storage	5.71684	5.82086	6.15769	0.00107	0.441916	0.044046	0.104995	0
Les.3721.1.S1_at	AF296083.1	0.75407	0.655557	0.86935	eukaryotic translation initiation factor 5A-1	protein synthesis	7.69983	7.98209	8.1221	0.01142	0.222937	0.076804	0.425091	0
Les.3733.1.S1_at	AF096776.1	2.20471	3.20386	1.45319	expansin	cell structure	5.56349	4.7729	4.39914	0.008302	0.209861	0.067036	0.414142	0
Les.3756.1.S1_a_at	L21194.1	3.74143	7.66489	2.04865	proteinase inhibitor	protein destination and storage	7.9854	6.66593	5.94875	0.007353	0.213061	0.0637	0.362741	0
Les.3769.1.S1_at	AB013100.1	0.691266	0.705308	1.02031	1-aminocyclopropane-1-carboxylate synthase	secondary metabolism	6.19974	6.56897	6.54886	0.002678	0.124615	0.063441	0.885921	0
Les.3792.1.S1_s_at	AF249329.1	1.61863	2.35921	1.45753	Lycopersicon esculentum putative cytochrome P450 /// Putative cytochrome P450	secondary metabolism	8.04059	7.559	7.18226	0.003373	0.212875	0.050273	0.218379	0
Les.3814.1.S1_at	AF437878.1	2.40526	0.552606	0.229749	bHLH transcriptional regulator	transcription	5.20925	4.33159	5.80236	4.3e-05	0.103042	0.080916	0.024721	0
Les.384.1.A1_at	BG626968	1.16337	1.41873	1.2195	Transcribed locus /// Transcribed locus, weakly similar to NP_001057372.1 Os06g0274000 [Oryza sativa (japonica cultivar-group)]	protein destination and storage	7.49382	7.34249	7.14405	0.006676	0.306133	0.063016	0.185086	0
Les.388.1.S1_at	AW222938	1.00358	0.517312	0.515468	Transcribed locus, weakly similar to NP_001044141.1 [Oryza sativa (japonica cultivar-group)] /// Transcribed locus, moderately similar to NP_974105.1 ATTPS6 (Arabidopsis thaliana trehalose phosphatase/synthase 6); trehalose-phosphatase	metabolism	4.64299	4.63942	5.3021	0.002042	0.990462	0.05772	0.098984	0
Les.393.1.S1_at	BG630234	0.782431	0.659469	0.842847	cysteine protease	protein destination and storage	7.82479	8.07014	8.24111	0.02331	0.286754	0.094148	0.386791	0
Les.3971.2.S1_a_at	BT012995.1	0.711201	0.67226	0.945237	RUB1 conjugating enzyme	protein destination and storage	8.11759	8.45838	8.5147	0.004054	0.152598	0.062316	0.711133	0
Les.3975.1.A1_at	BG735498	1.23801	1.5365	1.24111	Transcribed locus, moderately similar to NP_196079.1 SIR (sulfite reductase); sulfite reductase (ferredoxin) [Arabidopsis thaliana]	metabolism	7.0552	6.8417	6.6257	0.007688	0.272758	0.063441	0.218379	0
Les.3981.1.S1_at	X72729.1	0.331662	3.59743	10.8467	(ERT 1b) ripening-related mRNA	metabolism	6.35498	7.45862	5.07476	0.001472	0.222937	0.120722	0.077631	0
Les.4001.1.S1_at	BT012850.1	1.07688	1.35139	1.25491	Transcribed locus, weakly similar to XP_001097560.1 similar to ribosomal protein L30 [Macaca mulatta] /// Clone 113928F, mRNA sequence /// Lycopersicon esculentum clone 113928F, mRNA sequence	protein synthesis	8.51554	8.44147	8.21441	0.017225	0.618797	0.091078	0.168307	0
Les.4004.1.S1_a_at	AF123256.1	0.646644	0.145663	0.225258	type I small heat shock protein 17.6 kDa isoform	disease/defence	6.15828	6.59424	8.08475	0.001446	0.481158	0.044046	0.106904	0
Les.4029.1.S1_at	AF435086.1	0.882965	0.704787	0.798213	GcpE	secondary metabolism	6.46621	6.59068	6.81606	0.01658	0.452718	0.084392	0.196283	0
Les.4067.1.S1_at	AY240231.1	0.576511	0.518793	0.899883	gamma-aminobutyrate transaminase subunit precursor isozyme 3	metabolism	6.10923	6.66	6.76548	0.018583	0.206877	0.097321	0.751364	0
Les.4081.1.S1_at	BE433211	1.09546	1.34684	1.22947	(DB212) meloidogyne-induced giant cell protein mRNA, 3' end	protein synthesis	8.33319	8.24201	8.03542	0.02018	0.542142	0.092654	0.190799	0
Les.4084.1.S1_at	BF114271	0.867508	2.79157	3.21791	Transcribed locus	transcription	8.33652	8.47865	7.30992	0.000389	0.662276	0.044046	0.077631	0
Les.4087.1.S1_at	BT014412.1	0.482777	0.366301	0.758737	IAA8 protein /// Clone 133719R, mRNA sequence	transcription	4.35888	5.08708	5.36318	0.01288	0.214002	0.080819	0.52446	0
Les.41.1.S1_at	X95296.1	0.880681	0.449644	0.510564	transcription factor	transcription	6.17353	6.30059	6.97283	0.001408	0.630987	0.044046	0.103898	0
Les.4149.2.S1_a_at	BM412443	0.549751	0.196163	0.356821	Transcribed locus, moderately similar to NP_195592.1 calcium-binding EF hand family protein [Arabidopsis thaliana]	signal transduction	4.67235	5.27065	6.30117	5.48e-05	0.16678	0.026211	0.077631	0
Les.4187.1.S1_at	BG628403	0.89796	0.452499	0.503919	Non-specific lipid transfer protein	transporter	7.06108	7.1687	7.85405	0.012283	0.792646	0.087596	0.144322	0
Les.4203.1.A1_at	BG630696	1.03983	1.41021	1.35619	Transcribed locus, strongly similar to XP_001701380.1 ubiquitin, minor isoform [Chlamydomonas reinhardtii]	protein destination and storage	8.05025	8.01118	7.70651	0.013166	0.832446	0.091078	0.143727	0
Les.4277.1.A1_at	BG628255	1.54975	1.64756	1.06311	Transcribed locus, moderately similar to NP_001048891.1 [Oryza sativa (japonica cultivar-group)] /// Transcribed locus, moderately similar to NP_173458.1 SMT2 (STEROL METHYLTRANSFERASE 2) [Arabidopsis thaliana]	metabolism	7.40299	6.9649	6.9037	0.017232	0.192924	0.097321	0.812902	0
Les.4291.2.S1_at	AW649205	2.20155	1.98253	0.900514	Transcribed locus, weakly similar to NP_001044127.1 [Oryza sativa (japonica cultivar-group)] /// Transcribed locus, weakly similar to NP_567570.1 GDSL-motif lipase/hydrolase family protein [Arabidopsis thaliana]	metabolism	7.46593	6.67677	6.78156	0.002924	0.123591	0.070071	0.715538	0
Les.4307.1.S1_at	AY257487.1	1.24753	2.80504	2.24848	PR5-like protein	disease/defence	7.92905	7.70788	6.89763	0.008113	0.621432	0.070071	0.143255	0
Les.432.2.A1_at	BG735029	1.32657	1.69834	1.28025	Transcribed locus, weakly similar to XP_397354.3 similar to Probable 28 kDa Golgi SNARE protein (Golgi SNAP receptor complex member 1) isoform 1 [Apis mellifera] /// Transcribed locus, moderately similar to NP_182045.1 GOS12 (GOLGI SNARE 12); SNARE bindi	intracellular traffic	6.01996	5.73737	5.49031	0.018712	0.301857	0.087596	0.313656	0
Les.4335.1.S1_at	AW036370	3.26418	5.66894	1.73671	Pathogenesis-related protein P2 /// Transcribed locus, moderately similar to NP_568167.1 NC domain-containing protein [Arabidopsis thaliana]	protein destination and storage	8.28209	7.09908	6.54709	0.024648	0.253964	0.098418	0.511745	0
Les.4344.1.S1_at	BT014293.1	0.741381	0.590244	0.796132	Lycopersicon esculentum clone 133539F, mRNA sequence /// CDNA, clone: FC15CG01, HTC in fruit /// Clone 133539F, mRNA sequence	disease/defence	7.03766	7.3369	7.56488	0.016902	0.278306	0.084077	0.337612	0
Les.4360.1.S1_at	BT014163.1	0.589807	0.165461	0.280534	Lycopersicon esculentum clone 133283F, mRNA sequence /// Clone 133283F, mRNA sequence	unclassified	5.28446	5.81242	7.08348	0.018538	0.552876	0.091154	0.184303	0
Les.437.1.S1_at	BG630676	0.937395	0.664274	0.708638	Lycopersicon esculentum clone 113729F, mRNA sequence /// Clone 113729F, mRNA sequence	transcription	6.85713	6.92178	7.26619	0.019739	0.776407	0.099615	0.164415	0
Les.4386.2.S1_at	AW038183	0.937452	0.630596	0.672664	Histone H3 variant H3.3	unclassified	6.62387	6.68846	7.08496	0.012567	0.787843	0.087683	0.144587	0
Les.4390.1.A1_at	BG626125	1.48716	2.79588	1.88001	Transcribed locus, moderately similar to NP_849361.1 MVA1 (HYDROXYMETHYLGLUTARYL-COA SYNTHASE); acetyl-CoA C-acetyltransferase/ hydroxymethylglutaryl-CoA synthase [Arabidopsis thaliana]	metabolism	6.77482	6.37795	5.74667	0.017515	0.422167	0.086207	0.210656	0
Les.4394.1.A1_s_at	BG628105	0.698221	1.05492	1.51087	Lycopersicon esculentum clone 113592F, mRNA sequence /// Clone 113592F, mRNA sequence	cell structure	8.08585	8.44507	8.03238	0.002084	0.128482	0.731605	0.092791	0
Les.4397.1.S1_at	BG127578	0.796722	0.550995	0.691578	Transcribed locus /// CDNA, clone: FC25AG12, HTC in fruit /// Transcribed locus, moderately similar to NP_177545.1 60S ribosomal protein L6 (RPL6C) [Arabidopsis thaliana]	protein synthesis	5.81665	6.0439	6.41268	0.016701	0.424132	0.084392	0.206082	1
Les.4397.2.A1_at	AW218741	0.69117	0.602228	0.871316	Transcribed locus /// CDNA, clone: FC25AG12, HTC in fruit /// Transcribed locus, moderately similar to NP_177545.1 60S ribosomal protein L6 (RPL6C) [Arabidopsis thaliana]	protein synthesis	7.65934	8.02871	8.16646	0.0237	0.241716	0.09902	0.578956	1
Les.4413.1.A1_at	BG628411	0.651903	0.443676	0.680587	Transcribed locus	protein synthesis	6.31677	6.74463	7.12942	0.007786	0.257449	0.063441	0.240014	0
Les.4439.1.S1_at	CN384493	1.55625	1.79973	1.15646	Transcribed locus, strongly similar to NP_066298.1 histone family, member I [Homo sapiens] /// Transcribed locus, strongly similar to NP_724345.1 His3:CG31613 CG31613-PA [Drosophila melanogaster]	cell structure	7.43841	6.99614	6.85078	0.003475	0.162327	0.053398	0.471142	0
Les.4442.1.S1_s_at	BG626302	1.42781	1.73497	1.21513	histone H2B	cell structure	7.84211	7.48597	7.29112	0.000326	0.124615	0.044046	0.186006	0
Les.4473.1.S1_at	AJ606077.1	1.19209	0.557764	0.467886	spe4 protein	secondary metabolism	5.62065	5.44494	6.20447	0.004789	0.556882	0.095676	0.103898	0
Les.4512.1.S1_at	CK468699	0.711066	0.641491	0.902154	Transcribed locus, moderately similar to NP_001058445.1 [Oryza sativa (japonica cultivar-group)] /// Transcribed locus, moderately similar to NP_001058445.1 Os06g0694800 [Oryza sativa (japonica cultivar-group)]	unclassified	5.7251	6.06609	6.16907	0.00728	0.174486	0.067036	0.555666	0
Les.4518.3.A1_at	BG734737	1.20703	1.52896	1.26671	Transcribed locus, moderately similar to XP_001085048.1 similar to 60S ribosomal protein L37a [Macaca mulatta] /// Transcribed locus, strongly similar to NP_187706.1 60S ribosomal protein L37a (RPL37aB) [Arabidopsis thaliana]	protein synthesis	7.68113	7.49297	7.25654	0.025878	0.395618	0.096865	0.267464	0
Les.4523.1.S1_at	AY497475.1	0.62544	0.395352	0.632124	xyloglucan endotransglucosylase-hydrolase XTH5	cell structure	5.03095	5.50026	5.95893	0.01394	0.300089	0.079484	0.264587	0
Les.4526.1.S1_at	AY534757.1	0.626548	0.530163	0.846166	protein phosphatase 2C	signal transduction	6.10943	6.57696	6.744	0.020471	0.232794	0.095031	0.580123	0
Les.4539.1.S1_a_at	CN385422	1.2075	1.57462	1.30403	Histone H4	cell structure	7.82679	7.63824	7.37278	0.020622	0.402723	0.091078	0.232015	1
Les.4539.2.S1_at	CN385391	1.25844	1.49856	1.19081	Histone H4	cell structure	7.67585	7.44598	7.27135	0.020632	0.287382	0.091078	0.352438	1
Les.4564.1.S1_at	BT013856.1	1.64522	1.53971	0.935869	Lycopersicon esculentum clone 132816F, mRNA sequence /// Clone 132816F, mRNA sequence	cell growth/division	6.39954	5.90166	5.96795	0.005538	0.132334	0.087596	0.744135	0
Les.4579.1.S1_at	BT013781.1	0.796291	0.794264	0.997453	Lycopersicon esculentum clone 132671F, mRNA sequence /// Clone 132671F, mRNA sequence	protein synthesis	7.00759	7.23538	7.23793	0.011536	0.163589	0.093564	0.984077	0
Les.4593.1.S1_at	BT013589.1	1.49219	1.66025	1.11262	Lycopersicon esculentum clone 132350F, mRNA sequence /// Clone 132350F, mRNA sequence	protein destination and storage	6.13385	5.73361	5.62689	0.006704	0.16678	0.067036	0.593154	0
Les.4603.1.S1_at	BT014525.1	1.6772	1.95671	1.16665	Lycopersicon esculentum clone 133939F, mRNA sequence /// Clone 133939F, mRNA sequence	cell structure	8.16987	7.65275	7.49861	0.000244	0.103042	0.044046	0.334144	0
Les.4633.1.S1_at	BT014231.1	0.807696	0.741774	0.918384	Lycopersicon esculentum clone 133430F, mRNA sequence /// Clone 133430F, mRNA sequence	signal transduction	7.3797	7.59327	7.6784	0.023429	0.244337	0.098363	0.555666	0
Les.4643.1.S1_at	BT013172.1	1.00968	1.33151	1.31875	Lycopersicon esculentum clone 134245R, mRNA sequence /// CDNA, clone: FC20DG10, HTC in fruit /// Clone 134245R, mRNA sequence	intracellular traffic	6.40664	6.39701	6.12032	0.010268	0.953786	0.089459	0.133068	0
Les.4652.1.S1_at	BT014070.1	0.472239	0.2658	0.562851	Lycopersicon esculentum clone 133170R, mRNA sequence /// Clone 133170R, mRNA sequence	cell structure	3.91637	4.66664	5.24138	0.007504	0.242275	0.063441	0.270949	0
Les.4655.1.S1_at	BT013088.1	0.878438	0.578637	0.658711	Lycopersicon esculentum clone 114354R, mRNA sequence /// Clone 114354R, mRNA sequence	unclassified	7.00453	7.13414	7.55161	0.018224	0.636938	0.09254	0.168307	0
Les.4660.1.S1_at	BT014229.1	0.687922	1.38565	2.01425	Lycopersicon esculentum clone 133428F, mRNA sequence /// Clone 133428F, mRNA sequence	protein destination and storage	6.91285	7.28693	6.58668	0.003154	0.219935	0.194273	0.090612	0
Les.4673.1.S1_at	BT014177.1	0.767697	0.686465	0.894187	Transcribed locus, weakly similar to XP_001091707.1 interleukin-1 receptor-associated kinase 4 [Macaca mulatta] /// Clone 133331F, mRNA sequence /// Lycopersicon esculentum clone 133331F, mRNA sequence	signal transduction	4.8598	5.12416	5.236	0.006823	0.190933	0.063647	0.435747	0
Les.4676.1.S1_at	BT014482.1	0.724524	0.687956	0.949528	Lycopersicon esculentum clone 133834R, mRNA sequence /// Clone 133834R, mRNA sequence	unclassified	7.46134	7.78358	7.83537	0.003366	0.144108	0.060606	0.709866	0
Les.4688.1.S1_at	BT013198.1	1.26321	1.48619	1.17652	Lycopersicon esculentum clone 134354R, mRNA sequence /// Clone 134354R, mRNA sequence	protein synthesis	8.15293	7.91927	7.75671	0.014875	0.261004	0.080819	0.347813	0
Les.470.2.A1_at	BG735167	2.01129	2.70666	1.34573	Transcribed locus, weakly similar to NP_200423.2 protein [Arabidopsis thaliana] /// Transcribed locus, weakly similar to NP_200423.2 unknown protein [Arabidopsis thaliana]	unclassified	6.65587	5.95709	5.66016	0.001955	0.158331	0.044046	0.343777	0
Les.4707.1.S1_at	BT012714.1	0.96101	1.60687	1.67205	Lycopersicon esculentum clone 113596R, mRNA sequence /// Transcribed locus, weakly similar to NP_001043284.1 [Oryza sativa (japonica cultivar-group)] /// Clone 113596R, mRNA sequence	cell structure	7.27385	7.31361	6.79956	0.001806	0.843927	0.060606	0.092791	0
Les.4708.1.S1_at	BT013794.1	0.930475	0.665185	0.714888	Lycopersicon esculentum clone 132714F, mRNA sequence /// Clone 132714F, mRNA sequence	protein destination and storage	5.57704	5.6491	5.98473	0.008452	0.696495	0.074378	0.137686	0
Les.4710.1.S1_at	BT014526.1	8.84385	9.72589	1.09973	Lycopersicon esculentum clone 133940F, mRNA sequence /// Clone 133940F, mRNA sequence	metabolism	6.78504	4.60532	4.51025	0.000189	0.103042	0.044046	0.869043	0
Les.4728.1.S1_at	BT012982.1	1.25654	0.725655	0.577504	Lycopersicon esculentum clone 114196F, mRNA sequence /// Clone 114196F, mRNA sequence	transcription	4.92778	4.69942	5.24846	0.001643	0.253964	0.107969	0.077631	0
Les.4736.1.S1_at	BT014255.1	0.739996	0.728127	0.98396	Lycopersicon esculentum clone 133457R, mRNA sequence /// Clone 133457R, mRNA sequence	secondary metabolism	6.00727	6.30838	6.32454	0.015146	0.174412	0.098418	0.924877	0
Les.4739.1.S1_at	AY622990.1	1.32299	1.69709	1.28277	UDP-glucose:protein transglucosylase-like protein SlUPTG1	cell structure	7.54248	7.26259	7.01356	0.003044	0.220083	0.047873	0.196283	0
Les.4740.1.S1_at	BT014008.1	0.706678	0.608055	0.860441	Lycopersicon esculentum clone 133060F, mRNA sequence /// Clone 133060F, mRNA sequence	unclassified	5.91429	6.26146	6.41177	0.02169	0.245407	0.095031	0.52446	0
Les.4752.1.S1_at	BT013346.1	0.837068	0.581096	0.694211	Lycopersicon esculentum clone 135282R, mRNA sequence /// Transcribed locus, moderately similar to NP_001049691.1 [Oryza sativa (japonica cultivar-group)] /// Clone 135282R, mRNA sequence	unclassified	6.24047	6.41832	6.78331	0.014546	0.479155	0.082225	0.182468	0
Les.4756.1.S1_at	BT014218.1	0.922267	0.625828	0.678568	Lycopersicon esculentum clone 133396F, mRNA sequence /// Clone 133396F, mRNA sequence	intracellular traffic	6.15491	6.23582	6.62359	0.002717	0.637183	0.053398	0.11452	0
Les.4778.1.S1_at	BT014146.1	0.772085	0.625365	0.809968	Lycopersicon esculentum clone 133265F, mRNA sequence /// Clone 133265F, mRNA sequence	transcription	5.15338	5.41204	5.6228	0.00373	0.219935	0.052999	0.218379	0
Les.4781.1.S1_at	BT014082.1	0.813012	0.505898	0.622258	Lycopersicon esculentum clone 133182F, mRNA sequence /// Clone 133182F, mRNA sequence	unclassified	6.63294	6.83995	7.31436	0.003851	0.415502	0.053398	0.136746	0
Les.4782.1.S1_at	BT013154.1	0.957911	0.640273	0.668406	Lycopersicon esculentum clone 134158R, mRNA sequence /// Clone 134158R, mRNA sequence	secondary metabolism	4.78427	4.82727	5.23013	0.0012	0.786921	0.044046	0.095863	0
Les.4787.1.S1_at	BT013925.1	0.726861	0.499329	0.686966	Lycopersicon esculentum clone 132923R, mRNA sequence /// Clone 132923R, mRNA sequence	protein synthesis	5.40395	5.72298	6.09844	0.002166	0.241771	0.044046	0.160424	0
Les.4789.1.S1_at	BT012897.1	0.572341	1.14117	1.99386	Lycopersicon esculentum clone 114005R, mRNA sequence /// Clone 114005R, mRNA sequence	disease/defence	7.33066	7.88867	7.1986	0.00079	0.123591	0.513295	0.077631	0
Les.4797.1.S1_at	AY690424.1	1.41944	1.56308	1.1012	glucose-6-phosphate isomerase	energy	7.00477	6.65451	6.55811	0.000767	0.123591	0.044046	0.43167	0
Les.480.1.S1_at	AF261140.1	0.96548	0.573739	0.594253	hypothetical LOC543655	cell structure	6.61031	6.64544	7.16589	0.004228	0.888811	0.064704	0.113391	0
Les.4823.1.S1_at	AW735848	1.47586	2.32197	1.57329	Lycopersicon esculentum clone 113522R, mRNA sequence /// Clone 113522R, mRNA sequence	unclassified	5.37853	4.98929	4.53611	0.000912	0.210165	0.044046	0.137402	0
Les.4824.1.S1_at	BM956709	1.33668	1.55154	1.16075	Lycopersicon esculentum clone 113526R, mRNA sequence /// Clone 113526R, mRNA sequence	transporter	8.24946	7.95927	7.81021	0.008652	0.214333	0.067079	0.390805	0
Les.4825.1.S1_at	BT012681.1	1.84308	2.71022	1.47048	Lycopersicon esculentum clone 113528F, mRNA sequence /// Clone 113528F, mRNA sequence	metabolism	6.39234	5.7809	5.39531	0.000315	0.12701	0.044046	0.166326	0
Les.4831.1.S1_at	BT012704.1	1.57755	1.63695	1.03766	Lycopersicon esculentum clone 113579R, mRNA sequence /// Clone 113579R, mRNA sequence	transcription	6.55631	6.10044	6.06348	0.002149	0.124615	0.053398	0.838293	0
Les.4835.1.S1_at	BT012722.1	3.00807	3.25085	1.08071	Lycopersicon esculentum clone 113649F, mRNA sequence /// Clone 113649F, mRNA sequence	secondary metabolism	7.00433	5.90303	5.82541	0.000306	0.103042	0.044046	0.810441	0
Les.4843.1.S1_at	BT012744.1	1.1226	0.741307	0.660347	Lycopersicon esculentum clone 113683R, mRNA sequence /// Clone 113683R, mRNA sequence	energy	4.72732	4.61167	5.02666	0.003007	0.436139	0.091848	0.094296	0
Les.4857.2.S1_at	BT013315.1	0.380424	0.393443	1.03422	Lycopersicon esculentum clone 113755R, mRNA sequence /// Clone 135000F, mRNA sequence	signal transduction	3.86859	4.83505	4.8014	0.002971	0.124615	0.063441	0.933908	0
Les.4884.1.S1_at	BT012830.1	0.79583	0.623186	0.783065	Lycopersicon esculentum clone 113884F, mRNA sequence /// Clone 113884F, mRNA sequence	protein destination and storage	5.69987	5.92824	6.17278	0.007084	0.27792	0.063441	0.20975	0
Les.4900.1.S1_at	AY568723.1	0.745948	0.549718	0.736939	Alpha/beta fold family protein	metabolism	7.1093	7.4024	7.70765	0.010983	0.299255	0.070525	0.23576	0
Les.4905.1.S1_at	BT012872.1	1.27958	0.884591	0.691308	Lycopersicon esculentum clone 113971R, mRNA sequence /// Clone 113971R, mRNA sequence	protein destination and storage	5.30603	5.0595	5.42866	0.00435	0.176639	0.36335	0.098984	0
Les.4910.1.S1_at	BI931473	0.670541	0.579894	0.864806	Lycopersicon esculentum clone 113981F, mRNA sequence /// Clone 113981F, mRNA sequence	disease/defence	6.72495	7.12462	7.26987	0.010832	0.206617	0.076804	0.52446	0
Les.4921.1.S1_at	AW979392	1.54962	1.55847	1.00571	Lycopersicon esculentum clone 114015F, mRNA sequence /// Clone 114015F, mRNA sequence	unclassified	5.75903	5.32102	5.31532	0.011359	0.163589	0.092907	0.982209	0
Les.4933.1.S1_at	BT012931.1	0.820493	0.619966	0.755602	Lycopersicon esculentum clone 114094R, mRNA sequence /// Clone 114094R, mRNA sequence	unclassified	6.36993	6.56778	6.84802	0.027693	0.429057	0.099648	0.254115	0
Les.4940.1.S1_at	BT012946.1	0.88583	0.639192	0.721574	Lycopersicon esculentum clone 114115R, mRNA sequence /// Clone 114115R, mRNA sequence	cell growth/division	6.07389	6.19511	6.52143	0.016029	0.574893	0.087683	0.169057	0
Les.4957.1.S1_at	BT012983.1	3.95915	3.92007	0.990129	Lycopersicon esculentum clone 114197R, mRNA sequence /// Clone 114197R, mRNA sequence	metabolism	6.90856	5.53253	5.54245	0.003033	0.124615	0.063441	0.986894	0
Les.4964.1.S1_at	BT013010.1	2.24767	1.89919	0.844965	Lycopersicon esculentum clone 114247F, mRNA sequence /// Clone 114247F, mRNA sequence	unclassified	6.77956	5.96967	6.13813	0.001761	0.103042	0.067758	0.506542	0
Les.4966.1.S1_at	BT013015.1	1.24569	1.87337	1.50389	Lycopersicon esculentum clone 114253R, mRNA sequence /// Clone 114253R, mRNA sequence	metabolism	6.50201	6.28232	5.87427	0.016293	0.459635	0.084392	0.192931	0
Les.4973.1.S1_at	BG628912	1.27749	1.46477	1.1466	Lycopersicon esculentum clone 114278R, mRNA sequence /// Clone 114278R, mRNA sequence	energy	6.79668	6.55179	6.41499	0.0121	0.234053	0.076804	0.392432	0
Les.4975.1.S1_at	BT013032.1	1.31095	1.64592	1.25552	Lycopersicon esculentum clone 114280F, mRNA sequence /// Clone 114280F, mRNA sequence	metabolism	8.32335	8.0526	7.82505	0.006886	0.248109	0.063441	0.244751	0
Les.4978.1.S1_at	BG626714	1.76205	1.77151	1.00537	Lycopersicon esculentum clone 114288R, mRNA sequence /// Clone 114288R, mRNA sequence	cell growth/division	5.84496	5.27848	5.27312	0.010146	0.162327	0.091078	0.985972	0
Les.4980.1.S1_at	BT013041.1	0.673545	0.431081	0.640017	Lycopersicon esculentum clone 114291R, mRNA sequence /// Clone 114291R, mRNA sequence	secondary metabolism	4.51464	4.90984	5.35611	0.002539	0.242275	0.044046	0.166326	0
Les.4982.1.S1_at	BT013044.1	0.662967	0.406578	0.61327	Lycopersicon esculentum clone 114294R, mRNA sequence /// Clone 114294R, mRNA sequence	transcription	4.56675	4.97777	5.46672	0.002658	0.249646	0.044119	0.165022	0
Les.4985.1.S1_at	AW622260	0.89299	0.656508	0.73518	Lycopersicon esculentum clone 114307R, mRNA sequence /// Clone 114307R, mRNA sequence	unclassified	5.20552	5.3187	5.62634	0.002503	0.43895	0.048035	0.123449	0
Les.4988.1.S1_at	BT013056.1	2.08857	1.1004	0.526865	Lycopersicon esculentum clone 114312R, mRNA sequence /// Clone 114312R, mRNA sequence	energy	7.67223	6.93575	7.57655	0.001265	0.103042	0.707895	0.099083	0
Les.4990.1.S1_at	BT013058.1	1.46432	2.05171	1.40113	Transcribed locus, moderately similar to NP_001067350.1 [Oryza sativa (japonica cultivar-group)] /// Clone 114314R, mRNA sequence /// Lycopersicon esculentum clone 114314R, mRNA sequence	metabolism	7.21182	6.83042	6.49315	0.001538	0.19275	0.044046	0.169411	0
Les.50.1.S1_at	X79338.1	1.02859	0.310842	0.302205	ribonuclease	transcription	5.74437	5.71619	6.91284	0.000998	0.952498	0.044119	0.082822	0
Les.5006.1.S1_at	BT013091.1	1.71804	0.859555	0.500309	Lycopersicon esculentum clone 114357F, mRNA sequence /// Clone 114357F, mRNA sequence	unclassified	5.34546	4.80427	5.4968	0.001777	0.135888	0.506348	0.082822	0
Les.5014.1.S1_at	BT013105.1	1.25453	1.75584	1.3996	Lycopersicon esculentum clone 114391R, mRNA sequence /// Clone 114391R, mRNA sequence	disease/defence	7.37499	7.14823	6.81204	0.009723	0.359787	0.068601	0.188759	0
Les.5021.1.S1_at	BT013123.1	0.701019	0.352473	0.502801	Lycopersicon esculentum clone 114413R, mRNA sequence /// Clone 114413R, mRNA sequence	disease/defence	6.33776	6.69298	7.38055	0.01755	0.476523	0.087683	0.193266	0
Les.5024.1.S1_at	BT013126.1	0.700312	0.306689	0.437933	Lycopersicon esculentum clone 114416F, mRNA sequence /// Clone 114416F, mRNA sequence	transcription	5.22185	5.57809	6.40377	0.007855	0.469216	0.067036	0.156001	0
Les.5043.1.S1_at	AW218138	0.889906	0.713573	0.801853	Lycopersicon esculentum clone 134230R, mRNA sequence /// Clone 134230R, mRNA sequence	transcription	7.29228	7.40892	7.62975	0.013917	0.451701	0.080819	0.185359	0
Les.5045.1.S1_at	BT013169.1	0.929694	0.714009	0.768012	Lycopersicon esculentum clone 134236F, mRNA sequence /// Clone 134236F, mRNA sequence	unclassified	6.33088	6.40378	6.66774	0.020625	0.680801	0.097321	0.169057	0
Les.5054.1.S1_at	BT013185.1	4.9122	10.8051	2.19964	CDNA, clone: FC07DG06, HTC in fruit /// Lycopersicon esculentum clone 134264F, mRNA sequence /// Clone 134264F, mRNA sequence	transporter	6.22603	4.63431	3.84602	0.012985	0.230068	0.080533	0.436096	0
Les.5065.1.S1_at	BT013212.1	1.84083	0.94008	0.510686	Lycopersicon esculentum clone 134422F, mRNA sequence /// Trehalose-phosphate synthase 1	metabolism	4.81258	4.20237	4.87437	5.36e-05	0.103042	0.676732	0.046033	0
Les.5068.1.S1_at	BT013215.1	0.635941	0.437154	0.687406	Lycopersicon esculentum clone 134426F, mRNA sequence /// Clone 134426F, mRNA sequence	metabolism	6.01284	6.46548	6.84031	0.011769	0.269882	0.074184	0.285983	0
Les.507.2.A1_at	BG625959	0.559395	1.59886	2.85821	Transcribed locus, moderately similar to NP_001061557.1 [Oryza sativa (japonica cultivar-group)] /// Transcribed locus, moderately similar to NP_565331.1 MOD1 (MOSAIC DEATH 1); enoyl-[acyl-carrier-protein] reductase (NADH)/ oxidoreductase [Arabidopsis th	metabolism	6.953	7.53391	6.48371	0.001163	0.169752	0.15994	0.077631	0
Les.5076.1.S1_at	BT013229.1	1.26839	1.36183	1.07367	Transcribed locus, weakly similar to XP_001095232.1 dihydrolipoamide dehydrogenase isoform 3 [Macaca mulatta] /// Clone 134471R, mRNA sequence /// Lycopersicon esculentum clone 134471R, mRNA sequence	energy	7.19432	6.95658	6.8855	0.012878	0.204851	0.082225	0.60287	0
Les.5082.1.S1_at	BT013238.1	2.90458	3.45856	1.19073	Lycopersicon esculentum clone 134512F, mRNA sequence /// Clone 134512F, mRNA sequence	cell growth/division	5.86568	4.79939	4.62483	0.000393	0.103042	0.044046	0.584814	0
Les.5098.1.S1_at	BT013273.1	0.65443	0.588835	0.899766	Lycopersicon esculentum clone 134850R, mRNA sequence /// Clone 134850R, mRNA sequence	protein destination and storage	6.49824	6.92223	7.02785	0.009495	0.176029	0.076804	0.639406	0
Les.5100.1.S1_at	BT013282.1	0.571112	0.501762	0.878579	Lycopersicon esculentum clone 134867R, mRNA sequence /// Clone 134867R, mRNA sequence	disease/defence	4.36951	4.92968	5.05914	0.001377	0.124615	0.044046	0.537429	0
Les.5103.1.S1_at	BT013285.1	0.661371	0.620463	0.938146	Lycopersicon esculentum clone 134892R, mRNA sequence /// Clone 134892R, mRNA sequence	protein destination and storage	5.03567	5.44911	5.51295	0.005912	0.162327	0.067036	0.746088	0
Les.5111.1.S1_at	BT013297.1	0.779814	0.665085	0.852877	Lycopersicon esculentum clone 134926R, mRNA sequence /// Clone 134926R, mRNA sequence	signal transduction	5.96147	6.21017	6.36931	0.020031	0.270372	0.091078	0.395297	0
Les.5115.1.S1_at	AI777053	1.32467	1.38732	1.04729	Lycopersicon esculentum clone 134953R, mRNA sequence /// Clone 134953R, mRNA sequence	metabolism	7.05423	6.77306	6.72685	0.002505	0.135888	0.053398	0.687932	0
Les.5126.1.S1_at	BT013336.1	0.737293	0.359961	0.48822	Lycopersicon esculentum clone 135126R, mRNA sequence /// Clone 135126R, mRNA sequence	unclassified	5.24824	5.55302	6.27	0.013401	0.521683	0.080819	0.169057	0
Les.5128.1.S1_at	BT013340.1	0.887515	0.66464	0.748877	Lycopersicon esculentum clone 135133R, mRNA sequence /// Clone 135133R, mRNA sequence	disease/defence	6.44489	6.56422	6.8534	0.006736	0.472356	0.063598	0.151703	0
Les.5139.1.S1_at	BT013367.1	1.89781	2.37465	1.25126	Lycopersicon esculentum clone 135387R, mRNA sequence /// Clone 135387R, mRNA sequence	metabolism	6.40736	5.76666	5.54251	0.009297	0.193912	0.072434	0.525317	0
Les.5144.1.S1_at	BT013378.1	2.09319	2.21948	1.06033	Lycopersicon esculentum clone 135409F, mRNA sequence /// Clone 135409F, mRNA sequence	signal transduction	5.92357	5.18488	5.1263	0.000593	0.103042	0.044046	0.806473	0
Les.5156.1.S1_at	BT013402.1	0.959292	1.32838	1.38475	Lycopersicon esculentum clone 135714R, mRNA sequence /// Clone 135714R, mRNA sequence	unclassified	7.73294	7.77451	7.44899	0.004748	0.7681	0.082225	0.106904	0
Les.5158.1.S1_at	BT013407.1	3.91102	0.228059	0.0583118	Lycopersicon esculentum clone 135722R, mRNA sequence /// Clone 135722R, mRNA sequence	disease/defence	6.03936	4.67556	7.51751	0.000912	0.197839	0.110509	0.077631	0
Les.5163.1.S1_at	BT013414.1	0.933971	1.85448	1.98559	Lycopersicon esculentum clone 132052F, mRNA sequence /// Clone 132052F, mRNA sequence	transport	6.60422	6.67254	5.98662	0.003862	0.818009	0.074561	0.104995	0
Les.5186.1.S1_at	BT013467.1	0.764785	0.534849	0.699353	Lycopersicon esculentum clone 132127R, mRNA sequence /// Clone 132127R, mRNA sequence	transcription	4.66729	4.93545	5.29306	0.002371	0.261004	0.044046	0.153951	0
Les.5200.1.S1_at	BT013495.1	0.809466	0.558177	0.689568	Lycopersicon esculentum clone 132179R, mRNA sequence /// Clone 132179R, mRNA sequence	transcription	5.07464	5.28603	5.65772	0.015871	0.439594	0.08352	0.196283	0
Les.5224.1.S1_at	BT013528.1	0.910438	0.609559	0.669523	Lycopersicon esculentum clone 132246R, mRNA sequence /// Clone 132246R, mRNA sequence	signal transduction	4.66073	4.75456	5.15574	0.011848	0.691845	0.082225	0.151541	0
Les.5233.1.S1_at	CN384566	1.6623	1.7646	1.06155	Lycopersicon esculentum clone 132260F, mRNA sequence /// Clone 132260F, mRNA sequence	cell structure	6.13452	5.62632	5.5666	0.012194	0.172531	0.08922	0.828728	0
Les.5264.1.S1_at	BT013603.1	0.870185	0.421992	0.48494	Lycopersicon esculentum clone 132370R, mRNA sequence /// Clone 132370R, mRNA sequence	protein destination and storage	5.77104	5.91009	6.63381	0.005511	0.704151	0.06501	0.129392	0
Les.527.1.A1_at	BG626073	0.884963	1.27662	1.44257	Transcribed locus, weakly similar to XP_001106667.1 similar to ADP-ribosylation factor-like 10B [Macaca mulatta] /// Transcribed locus, strongly similar to NP_190556.2 ATARLA1C (ADP-ribosylation factor-like A1C); GTP binding [Arabidopsis thaliana]	signal transduction	5.75178	5.87399	5.50756	0.004196	0.382131	0.113366	0.098984	0
Les.5283.1.S1_at	BT013634.1	1.80111	1.82592	1.01378	Lycopersicon esculentum clone 132436F, mRNA sequence /// Clone 132436F, mRNA sequence	cell growth/division	6.26493	5.67653	5.66284	0.008748	0.162327	0.084392	0.967101	0
Les.5291.1.S1_at	BT013645.1	1.41661	1.89639	1.33868	Lycopersicon esculentum clone 132451R, mRNA sequence /// Clone 132451R, mRNA sequence	metabolism	5.7225	5.37423	5.08255	0.004702	0.232409	0.055599	0.222566	0
Les.5327.1.S1_at	BT013719.1	2.66029	2.1473	0.807171	Lycopersicon esculentum clone 132567F, mRNA sequence /// Clone 132567F, mRNA sequence	signal transduction	6.09205	5.11362	5.32784	0.001013	0.103042	0.062316	0.44445	0
Les.5334.1.S1_at	BT013728.1	1.24309	1.29814	1.04428	Lycopersicon esculentum clone 132587R, mRNA sequence /// Clone 132587R, mRNA sequence	protein destination and storage	7.46293	7.24532	7.20199	0.019336	0.210133	0.098363	0.743451	0
Les.5337.1.S1_at	BT013731.1	0.674374	0.418822	0.621058	Lycopersicon esculentum clone 132591R, mRNA sequence /// Clone 132591R, mRNA sequence	energy	4.36589	4.75986	5.2362	0.004906	0.278105	0.05772	0.180278	0
Les.5338.1.S1_at	BT013732.1	0.94025	0.678263	0.721358	Lycopersicon esculentum clone 132592F, mRNA sequence /// Clone 132592F, mRNA sequence	protein destination and storage	5.59382	5.65543	5.98205	0.014896	0.761854	0.091328	0.153951	0
Les.5341.1.S1_at	CN384899	0.610981	0.490534	0.802864	Lycopersicon esculentum clone 132599F, mRNA sequence /// Clone 132599F, mRNA sequence	disease/defence	6.29774	6.79042	7.00999	0.020385	0.243847	0.092907	0.509367	0
Les.5348.1.S1_at	BT013750.1	1.26008	1.44902	1.14995	Lycopersicon esculentum clone 132613F, mRNA sequence /// Clone 132613F, mRNA sequence	transcription	5.86182	5.63065	5.49094	0.008145	0.222937	0.065877	0.339832	0
Les.5361.1.S1_at	BT013770.1	1.82424	1.56493	0.857855	Lycopersicon esculentum clone 132655R, mRNA sequence /// Clone 132655R, mRNA sequence	cell structure	5.64277	5.0416	5.19493	0.002671	0.117684	0.084392	0.438763	0
Les.5363.1.S1_at	BT013775.1	1.01337	0.507844	0.50115	Lycopersicon esculentum clone 132663F, mRNA sequence /// Clone 132663F, mRNA sequence	protein destination and storage	6.67352	6.66024	7.3511	0.004223	0.970235	0.068801	0.106904	0
Les.5377.1.S1_at	BT013803.1	1.54004	2.28848	1.48599	Lycopersicon esculentum clone 132724F, mRNA sequence /// Clone 132724F, mRNA sequence	metabolism	6.25539	5.82358	5.4275	0.001606	0.199127	0.044046	0.168307	0
Les.5379.1.S1_at	BT013807.1	1.42467	1.70645	1.19779	Lycopersicon esculentum clone 132728F, mRNA sequence /// Clone 132728F, mRNA sequence	unclassified	6.23817	5.88423	5.70375	0.003891	0.174808	0.053398	0.33673	0
Les.5382.1.S1_at	BT013811.1	1.14335	1.62617	1.42229	Lycopersicon esculentum clone 132732F, mRNA sequence /// Clone 132732F, mRNA sequence	signal transduction	5.11106	4.9771	4.62484	0.003458	0.450729	0.053398	0.133068	0
Les.5392.1.S1_at	BT013830.1	0.802142	0.454063	0.566069	Lycopersicon esculentum clone 132787F, mRNA sequence /// Clone 132787F, mRNA sequence	metabolism	5.93771	6.15818	6.72722	0.005127	0.472755	0.062316	0.14166	0
Les.54.1.S1_at	AW218809	1.08052	2.13324	1.97426	PR-1a1 protein	disease/defence	8.26178	8.18434	7.50414	0.003753	0.810072	0.062316	0.11452	0
Les.5404.1.S1_at	BT013848.1	1.19498	1.44918	1.21272	Lycopersicon esculentum clone 132808R, mRNA sequence /// Clone 132808R, mRNA sequence	energy	7.54853	7.3704	7.17753	0.002558	0.23728	0.044046	0.168135	0
Les.5424.1.S1_at	BT013886.1	0.969446	0.621904	0.641504	Lycopersicon esculentum clone 132867R, mRNA sequence /// Clone 132867R, mRNA sequence	transcription	5.64396	5.675	6.11893	0.000716	0.849266	0.044046	0.082822	0
Les.5437.1.S1_at	CK715969	2.26988	2.10236	0.926195	Lycopersicon esculentum clone 132916F, mRNA sequence /// Clone 132916F, mRNA sequence	unclassified	5.99775	5.17802	5.25469	0.004942	0.132334	0.080567	0.822008	0
Les.5460.1.S1_at	BT013965.1	1.19112	1.36875	1.14914	Lycopersicon esculentum clone 132990R, mRNA sequence /// Clone 132990R, mRNA sequence	protein synthesis	7.07038	6.89549	6.75648	0.012799	0.269176	0.076804	0.302867	0
Les.5466.1.S1_at	BT013976.1	0.834185	0.630842	0.756237	Lycopersicon esculentum clone 133021F, mRNA sequence /// Clone 133021F, mRNA sequence	unclassified	6.06816	6.24947	6.52886	0.012392	0.388702	0.076804	0.196283	0
Les.5481.1.S1_at	BT014001.1	0.994306	1.33866	1.34633	Lycopersicon esculentum clone 133050F, mRNA sequence /// Clone 133050F, mRNA sequence	disease/defence	7.77655	7.78226	7.48488	0.010213	0.973753	0.09254	0.128979	0
Les.5497.1.S1_at	BT014026.1	0.73377	0.772441	1.0527	Lycopersicon esculentum clone 133088F, mRNA sequence /// Clone 133088F, mRNA sequence	intracellular traffic	5.80677	6.11634	6.06497	0.003432	0.12445	0.080306	0.646789	0
Les.5499.1.S1_at	BT014028.1	0.991962	0.548022	0.552462	Lycopersicon esculentum clone 133090F, mRNA sequence /// Clone 133090F, mRNA sequence	unclassified	5.80434	5.81241	6.40578	0.006982	0.981111	0.080567	0.117364	0
Les.5512.1.S1_at	BT014052.1	0.768703	0.541783	0.704801	Lycopersicon esculentum clone 133149F, mRNA sequence /// Clone 133149F, mRNA sequence	metabolism	5.06286	5.32592	5.67576	0.000268	0.176639	0.044046	0.106904	0
Les.5523.1.S1_at	BT014071.1	2.85291	2.26666	0.79451	Lycopersicon esculentum clone 133171F, mRNA sequence /// Clone 133171F, mRNA sequence	energy	6.90514	5.8568	6.08684	0.001592	0.103042	0.067036	0.472094	0
Les.5535.1.S1_at	BT014096.1	0.750152	0.424616	0.56604	Lycopersicon esculentum clone 133200R, mRNA sequence /// Clone 133200R, mRNA sequence	signal transduction	6.12804	6.41552	6.98461	0.003865	0.37297	0.053398	0.143255	0
Les.5563.1.S1_at	BT014153.1	0.865983	0.605252	0.698919	Lycopersicon esculentum clone 133272F, mRNA sequence /// Clone 133272F, mRNA sequence	unclassified	5.34414	5.48803	5.84625	0.003106	0.425077	0.052999	0.133068	0
Les.557.1.S1_at	BG626236	0.786329	0.698898	0.888812	Lycopersicon esculentum clone 113827R, mRNA sequence /// Clone 113827R, mRNA sequence	signal transduction	7.61319	7.85358	7.97145	0.008991	0.213704	0.068578	0.408438	0
Les.5571.1.S1_at	AJ784436	0.695795	0.68328	0.982014	CDNA, clone: FC23CF01, HTC in fruit /// Clone 133306F, mRNA sequence /// Lycopersicon esculentum clone 133306F, mRNA sequence	transcription	7.62442	7.98713	8.00528	0.003829	0.135888	0.063441	0.910094	0
Les.5573.1.S1_at	BT014175.1	0.870071	0.571175	0.656462	Lycopersicon esculentum clone 133326F, mRNA sequence /// Clone 133326F, mRNA sequence	unclassified	5.94277	6.08195	6.50283	0.014414	0.603505	0.084392	0.166326	0
Les.5592.1.S1_at	BT014217.1	0.794549	0.669028	0.842021	Lycopersicon esculentum clone 133395F, mRNA sequence /// Clone 133395F, mRNA sequence	intracellular traffic	5.94888	6.17886	6.35081	0.024832	0.300089	0.095676	0.372899	0
Les.56.1.S1_at	BT013252.1	1.26094	1.68702	1.33791	histone H4	cell structure	7.90562	7.67376	7.38265	0.002022	0.248109	0.044046	0.153951	0
Les.5604.1.S1_at	BT014237.1	0.846318	0.671675	0.793644	Lycopersicon esculentum clone 133437R, mRNA sequence /// Clone 133437R, mRNA sequence	unclassified	4.91001	5.07686	5.30799	0.02482	0.415502	0.095717	0.247892	0
Les.5628.1.S1_at	BT014280.1	0.770558	0.684238	0.887976	Lycopersicon esculentum clone 133513R, mRNA sequence /// Clone 133513R, mRNA sequence	secondary metabolism	4.75415	5.01478	5.13359	0.020259	0.245326	0.09254	0.50174	0
Les.5637.1.S1_at	BT014299.1	1.52419	1.70065	1.11577	Lycopersicon esculentum clone 133548F, mRNA sequence /// Clone 133548F, mRNA sequence	transcription	6.04691	5.62545	5.5159	0.00112	0.124615	0.044046	0.478505	0
Les.5647.1.S1_at	BT014313.1	0.68184	0.648275	0.950773	Lycopersicon esculentum clone 133565F, mRNA sequence /// Clone 133565F, mRNA sequence	signal transduction	4.54171	4.92468	4.97516	0.018215	0.194644	0.099648	0.824052	0
Les.5684.1.S1_at	BT014383.1	0.841062	0.595401	0.707916	sorbitol related enzyme	metabolism	6.30761	6.4807	6.82613	0.008908	0.431848	0.06803	0.166326	0
Les.5697.1.S1_at	BT014401.1	0.787297	0.61259	0.778092	Lycopersicon esculentum clone 133706F, mRNA sequence /// Clone 133706F, mRNA sequence	secondary metabolism	6.07785	6.317	6.56791	0.008971	0.286754	0.067036	0.220736	0
Les.5702.1.S1_at	BT014410.1	0.959781	0.467003	0.486567	GRAS10 protein	transcription	5.02098	5.06203	5.78241	0.000942	0.881019	0.044046	0.086661	0
Les.5730.1.A1_at	BT014462.1	0.914836	0.71281	0.779167	Lycopersicon esculentum clone 133809F, mRNA sequence /// Clone 133809F, mRNA sequence	transcription	6.09459	6.1836	6.43313	0.004119	0.483768	0.05823	0.133068	0
Les.5740.1.S1_at	BT014477.1	1.34604	2.27853	1.69276	Lycopersicon esculentum clone 133827R, mRNA sequence /// Clone 133827R, mRNA sequence	cell growth/division	6.09781	5.80065	5.27428	0.002445	0.312471	0.044119	0.136746	0
Les.5764.1.S1_at	BT014524.1	0.302232	2.27092	7.51387	Lycopersicon esculentum clone 133938F, mRNA sequence /// Clone 133938F, mRNA sequence	protein destination and storage	5.77109	6.96765	4.9509	0.001594	0.16678	0.204736	0.077631	0
Les.5789.1.S1_at	BT014570.1	2.20826	2.73516	1.23861	Lycopersicon esculentum clone 134025R, mRNA sequence /// Clone 134025R, mRNA sequence	cell structure	6.32228	5.53007	5.31609	0.002047	0.139713	0.045279	0.506542	0
Les.5821.1.S1_at	BT014627.1	0.825554	0.699045	0.846758	Lycopersicon esculentum clone 134130F, mRNA sequence /// Clone 134130F, mRNA sequence	signal transduction	5.16469	5.35639	5.52273	0.020342	0.304509	0.090478	0.323541	0
Les.5833.1.S1_at	AY500156.1	0.897888	0.716706	0.798213	MAP3Ka	signal transduction	5.27699	5.38471	5.61009	0.010704	0.46152	0.074378	0.168135	0
Les.5852.1.A1_at	AI896696	1.04863	1.41727	1.35154	Transcribed locus, strongly similar to NP_568203.1 ATP synthase beta chain 1, mitochondrial [Arabidopsis thaliana]	transporter	7.64601	7.59852	7.29728	0.011449	0.789763	0.084392	0.143084	1
Les.5852.3.S1_at	BF051156	1.52591	1.58681	1.03991	Transcribed locus, strongly similar to NP_568203.1 ATP synthase beta chain 1, mitochondrial [Arabidopsis thaliana]	metabolism	7.66592	7.24332	7.20419	0.002975	0.133993	0.060606	0.825605	1
Les.5862.1.S1_at	BT012994.1	0.790674	0.742324	0.93885	Lycopersicon esculentum clone 114215R, mRNA sequence /// Clone 114215R, mRNA sequence	transporter	5.09837	5.33324	5.39634	0.016228	0.210465	0.091078	0.652458	0
Les.5867.1.S1_at	CN385874	0.807793	0.628016	0.777455	Lycopersicon esculentum clone 114007F, mRNA sequence /// Transcribed locus, weakly similar to NP_061135.1 (Asp-Glu-Ala-Asp) box polypeptide 43 [Homo sapiens] /// Clone 114007F, mRNA sequence	unclassified	7.19719	7.41064	7.66237	0.003912	0.264051	0.053398	0.172326	0
Les.588.1.A1_at	BG626402	0.652901	0.551883	0.845278	Transcribed locus	unclassified	5.70875	6.13508	6.30317	0.011509	0.212308	0.078239	0.50174	0
Les.5880.1.S1_at	CK716163	1.77143	1.83277	1.03463	Transcribed locus, weakly similar to XP_001103099.1 similar to Y54G2A.4 isoform 1 [Macaca mulatta] /// Transcribed locus, moderately similar to NP_176646.1 unknown protein [Arabidopsis thaliana]	unclassified	7.15484	6.58305	6.54901	0.010005	0.163589	0.086496	0.910066	0
Les.5881.1.A1_at	CK716328	1.57935	0.711457	0.450476	Transcribed locus	unclassified	6.10574	5.64872	6.44618	0.001669	0.174486	0.191059	0.077631	0
Les.5927.1.S1_at	CK715580	0.854055	0.575486	0.673828	CDNA, clone: FC22CB04, HTC in fruit /// Transcribed locus, weakly similar to NP_178443.1 nodulin-related [Arabidopsis thaliana]	unclassified	5.27929	5.43705	5.83183	0.011414	0.528391	0.077733	0.165819	0
Les.5942.2.S1_at	CK715846	1.09779	1.40647	1.28118	Transcribed locus, strongly similar to NP_191429.1 60S ribosomal protein L11 (RPL11B) [Arabidopsis thaliana]	protein synthesis	7.30348	7.21018	6.9624	0.021725	0.596262	0.095726	0.185359	0
Les.5943.1.S1_at	CK715613	1.26745	2.00906	1.58512	Transcribed locus, weakly similar to XP_001061794.1 similar to Neural Wiskott-Aldrich syndrome protein (N-WASP) [Rattus norvegicus] /// Transcribed locus, weakly similar to NP_181844.1 proline-rich extensin-like family protein [Arabidopsis thaliana]	unclassified	5.83502	5.59801	5.13735	0.011141	0.441081	0.074759	0.17251	0
Les.5954.1.S1_at	AY691333.1	0.897978	0.706099	0.786329	MAPKK	signal transduction	7.08933	7.19695	7.43733	0.014501	0.508072	0.082225	0.176136	0
Les.5957.1.S1_at	CN384943	0.50118	0.288131	0.574905	Transcribed locus, weakly similar to NP_001051390.1 [Oryza sativa (japonica cultivar-group)] /// Transcribed locus, moderately similar to NP_179196.1 COR413-PM1 (cold regulated 413 plasma membrane 1) [Arabidopsis thaliana]	signal transduction	6.62124	7.31203	7.86558	0.001383	0.174486	0.044046	0.180421	0
Les.5959.1.S1_at	BG132236	1.84928	2.06999	1.11935	Transcribed locus, weakly similar to NP_001051654.1 [Oryza sativa (japonica cultivar-group)] /// Transcribed locus, weakly similar to NP_176762.1 disease resistance-responsive family protein [Arabidopsis thaliana]	disease/defence	6.27234	5.65754	5.5448	0.0027	0.139713	0.053398	0.659046	0
Les.601.1.S1_at	BI927741	0.857435	0.563724	0.657448	4-diphosphocytidyl-2-C-methyl-D-erythritol kinase	secondary metabolism	4.66639	4.82019	5.23958	0.0084	0.533207	0.068801	0.153951	0
Les.641.1.S1_at	BG626664	2.41403	2.30208	0.95363	Lycopersicon esculentum clone 132316F, mRNA sequence /// Clone 132316F, mRNA sequence	disease/defence	5.73097	4.84967	4.89716	0.001229	0.103042	0.05253	0.870481	0
Les.658.1.S1_at	BG126721	0.6272	0.595342	0.949205	Transcribed locus, weakly similar to NP_001042559.1 [Oryza sativa (japonica cultivar-group)] /// Transcribed locus, weakly similar to NP_564013.1 unknown protein [Arabidopsis thaliana]	unclassified	5.58718	6.05367	6.1058	0.003947	0.144108	0.063441	0.801772	1
Les.658.2.A1_at	BG626777	0.576558	0.640997	1.11176	Transcribed locus, weakly similar to NP_001042559.1 [Oryza sativa (japonica cultivar-group)] /// Transcribed locus, weakly similar to NP_564013.1 unknown protein [Arabidopsis thaliana]	unclassified	7.46019	8.01087	7.90492	0.004063	0.124615	0.086207	0.598183	1
Les.660.1.A1_at	BI207550	1.34528	1.31494	0.977448	Transcribed locus	metabolism	6.8527	6.5561	6.57891	0.010474	0.162327	0.098363	0.869555	0
Les.669.2.S1_at	AI482931	1.04551	1.33937	1.28107	Transcribed locus, weakly similar to NP_563952.1 protein [Arabidopsis thaliana] /// Transcribed locus, weakly similar to NP_563952.1 unknown protein [Arabidopsis thaliana]	unclassified	7.83712	7.79262	7.54492	0.01522	0.773866	0.091903	0.153951	0
Les.677.1.S1_at	BI208615	2.40646	2.33014	0.968284	Transcribed locus, moderately similar to NP_066390.1 histone family, member A [Homo sapiens] /// Transcribed locus, moderately similar to NP_172363.1 G-H2AX/GAMMA-H2AX/H2AXA/HTA5; DNA binding [Arabidopsis thaliana]	cell structure	6.69369	5.81554	5.84776	0.001615	0.11838	0.053398	0.920679	1
Les.677.2.A1_at	BG626869	1.82535	2.31374	1.26756	Transcribed locus, moderately similar to NP_066390.1 histone family, member A [Homo sapiens] /// Transcribed locus, moderately similar to NP_172363.1 G-H2AX/GAMMA-H2AX/H2AXA/HTA5; DNA binding [Arabidopsis thaliana]	cell structure	7.12347	6.5217	6.28461	0.004586	0.168422	0.060606	0.429463	1
Les.683.2.S1_at	AW218435	1.26826	0.611268	0.481972	Transcribed locus, weakly similar to NP_001049922.1 [Oryza sativa (japonica cultivar-group)] /// Transcribed locus, weakly similar to NP_566287.1 transcription factor [Arabidopsis thaliana]	transcription	6.36978	6.13213	6.862	0.000213	0.245326	0.049734	0.070403	0
Les.687.2.S1_at	AW622969	3.20342	2.75353	0.859555	Transcribed locus, strongly similar to NP_849388.1 TUA6 (tubulin alpha-6 chiain) [Arabidopsis thaliana]	cell structure	6.28108	5.11686	5.2682	0.001028	0.103042	0.053398	0.670701	0
Les.687.3.A1_at	BG626906	2.00438	2.55291	1.27366	Transcribed locus, strongly similar to NP_171974.1 TUA4 (tubulin alpha-4 chain) [Arabidopsis thaliana]	cell structure	7.82275	7.12742	6.88552	0.001006	0.128482	0.044046	0.365561	0
Les.7.1.S1_at	BI921853	0.776786	0.505989	0.651388	homogentisate 1,2-dioxygenase	metabolism	5.66464	5.91723	6.34588	0.020455	0.452039	0.091524	0.213957	0
Les.716.1.S1_at	AY007225.1	0.607812	0.965789	1.58895	transaldolase ToTAL2	metabolism	6.16558	6.66346	6.20039	0.001412	0.103042	0.854454	0.096668	0
Les.733.1.S1_at	BT012718.1	1.42528	1.76287	1.23686	Lycopersicon esculentum clone 113606F, mRNA sequence /// Clone 113606F, mRNA sequence	intracellular traffic	6.45051	6.09614	5.88356	0.012888	0.243746	0.078305	0.377548	0
Les.764.2.A1_at	BG626572	1.98493	2.29586	1.15665	Transcribed locus, weakly similar to NP_001042490.1 [Oryza sativa (japonica cultivar-group)] /// Transcribed locus, weakly similar to NP_194623.2 catalytic [Arabidopsis thaliana]	metabolism	7.36834	6.68276	6.53723	0.002664	0.141661	0.053398	0.60948	0
Les.797.1.S1_at	X92854.1	0.608651	0.55616	0.913767	Transcribed locus, weakly similar to XP_625018.2 similar to CG6499-PA [Apis mellifera] /// Exon 1 of AMT1 gene	metabolism	6.80193	7.29844	7.38863	0.005352	0.162327	0.064775	0.699908	0
Les.799.1.A1_at	BG627521	1.26179	1.7734	1.40547	Transcribed locus, weakly similar to NP_001052094.1 [Oryza sativa (japonica cultivar-group)] /// Transcribed locus, weakly similar to NP_850529.1 UDP-glucose:sterol glucosyltransferase (UGT80A2) [Arabidopsis thaliana]	metabolism	5.94156	5.70902	5.36866	0.019017	0.406521	0.088965	0.220736	0
Les.824.1.S1_at	BI935178	1.82885	2.0515	1.12174	Transcribed locus, weakly similar to NP_001049944.1 [Oryza sativa (japonica cultivar-group)] /// Transcribed locus, moderately similar to NP_173838.1 G6PD3 (GLUCOSE-6-PHOSPHATE DEHYDROGENASE 3); glucose-6-phosphate dehydrogenase [Arabidopsis thaliana]	metabolism	5.75006	5.14637	5.03149	0.015789	0.194644	0.09254	0.743451	0
Les.836.1.S1_at	AI777411	0.962434	0.615445	0.639474	CDNA, clone: FC11CE12, HTC in fruit /// Transcribed locus, weakly similar to NP_566429.1 zinc finger (AN1-like) family protein [Arabidopsis thaliana]	unclassified	6.49312	6.53141	6.97853	0.009261	0.878921	0.082225	0.133068	1
Les.836.2.S1_a_at	BI922773	0.900928	0.61611	0.683868	CDNA, clone: FC11CE12, HTC in fruit /// Transcribed locus, weakly similar to NP_566429.1 zinc finger (AN1-like) family protein [Arabidopsis thaliana]	transcription	7.29721	7.40154	7.78154	0.006361	0.60441	0.065482	0.136746	1
Les.846.1.S1_at	BG627729	0.989812	0.730709	0.738223	Transcribed locus, weakly similar to NP_001049033.1 [Oryza sativa (japonica cultivar-group)] /// Transcribed locus, weakly similar to NP_001059002.1 Os07g0173100 [Oryza sativa (japonica cultivar-group)]	unclassified	6.59515	6.60539	6.9089	0.003685	0.9452	0.063441	0.106904	0
Les.85.1.S1_at	U38666.1	0.978896	0.518679	0.529861	ethylene receptor	signal transduction	6.31004	6.33138	6.96651	0.012161	0.955848	0.093564	0.134141	0
Les.893.1.A1_at	BG627909	0.761816	0.662682	0.869871	Transcribed locus	unclassified	5.73313	6.00517	6.14458	0.005719	0.194644	0.062316	0.361572	0
Les.896.1.S1_at	BM413528	1.0392	0.618338	0.595014	Transcribed locus, weakly similar to NP_066283.1 phosphatase 1A isoform 1 [Homo sapiens] /// Transcribed locus, strongly similar to NP_194903.2 protein phosphatase 2C, putative / PP2C, putative [Arabidopsis thaliana]	signal transduction	5.74685	5.7084	6.22756	0.010569	0.888518	0.098363	0.12453	0
Les.899.1.S1_at	BG627938	1.84281	1.75614	0.952972	Transcribed locus, moderately similar to NP_001043884.1 [Oryza sativa (japonica cultivar-group)] /// Transcribed locus, moderately similar to NP_200158.2 GLT1 (NADH-dependent glutamate synthase 1 gene) [Arabidopsis thaliana]	metabolism	7.14039	6.5291	6.57727	0.002601	0.123591	0.063598	0.834047	0
Les.907.1.A1_at	BG628064	1.51948	1.53221	1.00838	Transcribed locus	signal transduction	6.90823	6.48986	6.48152	0.009365	0.162327	0.087683	0.972375	0
Les.971.1.A1_at	CK575003	0.748234	0.412966	0.551927	Transcribed locus, weakly similar to NP_001043235.1 [Oryza sativa (japonica cultivar-group)] /// Transcribed locus, strongly similar to NP_177020.1 CUT1 (CUTICULAR 1); acyltransferase/ catalytic [Arabidopsis thaliana]	secondary metabolism	4.53493	4.82497	5.41932	0.021824	0.517804	0.094148	0.200418	0
Les.982.1.S1_at	BG628598	0.866581	0.711251	0.820756	Transcribed locus, moderately similar to NP_001060323.1 [Oryza sativa (japonica cultivar-group)] /// Transcribed locus, moderately similar to NP_568976.1 SPT42 (SPT4 HOMOLOG 2); positive transcription elongation factor/ zinc ion binding [Arabidopsis thal	transcription	6.37127	6.51447	6.712	0.007553	0.325609	0.063441	0.185342	0
Les.987.1.A1_at	BG628651	2.34673	2.2935	0.977311	Transcribed locus, weakly similar to XP_001091674.1 similar to aspartate aminotransferase 2 precursor [Macaca mulatta] /// Transcribed locus, moderately similar to NP_180654.1 ASP1 (ASPARTATE AMINOTRANSFERASE 1) [Arabidopsis thaliana]	metabolism	6.97832	6.12529	6.14824	0.001254	0.103042	0.049925	0.94271	0
Les.987.3.S1_at	BG129797	2.91396	2.17941	0.747919	Transcribed locus, weakly similar to XP_001091674.1 similar to aspartate aminotransferase 2 precursor [Macaca mulatta] /// Transcribed locus, moderately similar to NP_180654.1 ASP1 (ASPARTATE AMINOTRANSFERASE 1) [Arabidopsis thaliana]	metabolism	6.31681	5.2473	5.53776	0.0001	0.103042	0.044046	0.216207	0
LesAffx.10346.1.A1_at	CK715067	1.60222	0.928802	0.579697	Transcribed locus, weakly similar to NP_001053447.1 [Oryza sativa (japonica cultivar-group)] /// Transcribed locus, moderately similar to NP_193960.2 ubiquitin thiolesterase [Arabidopsis thaliana]	protein destination and storage	5.07511	4.60372	5.14897	0.002324	0.132334	0.724266	0.095018	0
LesAffx.10974.1.S1_at	BM411012	0.825967	0.543416	0.657921	Transcribed locus, weakly similar to NP_001053529.1 [Oryza sativa (japonica cultivar-group)] /// Transcribed locus, weakly similar to NP_192894.1 haloacid dehalogenase-like hydrolase family protein [Arabidopsis thaliana]	unclassified	4.59893	4.79014	5.20881	0.010442	0.472924	0.074184	0.166326	0
LesAffx.12244.1.A1_at	BG629866	0.528073	0.365211	0.691598	Plastid lipid associated protein CHRC	disease/defence	6.45674	7.09526	7.46402	0.007701	0.219243	0.064976	0.347291	0
LesAffx.124.1.S1_at	AW443936	4.52354	12.9944	2.87261	CDNA, clone: FC20CD10, HTC in fruit /// Transcribed locus	protein destination and storage	6.67847	5.16917	4.11395	0.001915	0.174486	0.044046	0.214336	0
LesAffx.12576.1.S1_at	BG129897	1.19101	1.55425	1.30498	Transcribed locus, moderately similar to NP_001060694.1 [Oryza sativa (japonica cultivar-group)] /// Transcribed locus, moderately similar to NP_001060694.1 Os07g0687500 [Oryza sativa (japonica cultivar-group)]	unclassified	5.08534	4.91054	4.64435	0.0142	0.395192	0.080567	0.204275	0
LesAffx.12670.2.S1_at	BG127823	1.27005	0.878438	0.691654	Transcribed locus, moderately similar to NP_173605.1 glucose-6-phosphate/phosphate translocator-related [Arabidopsis thaliana]	transporter	5.4486	5.20954	5.57821	0.002388	0.16678	0.293104	0.083714	0
LesAffx.12783.1.S1_at	AI485230	1.83298	0.915019	0.499199	---	metabolism	4.91222	4.30627	5.00103	0.000657	0.103042	0.68045	0.077631	0
LesAffx.1305.1.S1_at	BG123785	0.723113	0.693302	0.958764	Transcribed locus, weakly similar to NP_680207.1 protein [Arabidopsis thaliana] /// Transcribed locus, weakly similar to NP_680207.1 unknown protein [Arabidopsis thaliana]	unclassified	5.98827	6.31245	6.35456	0.00944	0.16678	0.080819	0.802997	0
LesAffx.13683.1.S1_at	BM411361	1.08048	0.44432	0.411223	Transcribed locus, weakly similar to XP_001097818.1 similar to F46E10.1a [Macaca mulatta] /// Transcribed locus, moderately similar to NP_188316.1 AAE7/ACN1 (ACYL-ACTIVATING ENZYME 7); AMP binding / acetate-CoA ligase [Arabidopsis thaliana]	energy	4.43806	4.36065	5.24927	0.005264	0.852683	0.080819	0.106904	0
LesAffx.1454.1.S1_at	BM535172	0.884228	0.57781	0.653469	Transcribed locus, weakly similar to NP_001047239.1 [Oryza sativa (japonica cultivar-group)] /// Transcribed locus, weakly similar to NP_201096.1 protein binding / zinc ion binding [Arabidopsis thaliana]	protein destination and storage	4.75821	4.88126	5.30672	0.004828	0.570468	0.062316	0.133068	0
LesAffx.1475.1.S1_at	AW218723	0.844306	0.604466	0.715932	Transcribed locus, weakly similar to NP_193759.1 DREPP plasma membrane polypeptide family protein [Arabidopsis thaliana]	signal transduction	7.17415	7.34339	7.67756	0.013395	0.46152	0.080567	0.180707	0
LesAffx.15237.1.S1_at	BI210337	1.25786	1.3147	1.04519	Transcribed locus, weakly similar to NP_001061402.1 [Oryza sativa (japonica cultivar-group)] /// Transcribed locus, weakly similar to NP_001061402.1 Os08g0266200 [Oryza sativa (japonica cultivar-group)]	unclassified	6.01253	5.78312	5.73893	0.016519	0.199127	0.093725	0.743262	0
LesAffx.15247.2.A1_at	CK714999	0.902993	0.749552	0.830083	Transcribed locus, weakly similar to XP_001105057.1 similar to eukaryotic translation termination factor 1 (predicted) [Macaca mulatta] /// Transcribed locus, strongly similar to NP_189295.3 ERF1-3 (EUKARYOTIC RELEASE FACTOR 1-3); translation release fac	protein synthesis	6.81299	6.91503	7.10127	0.026457	0.496872	0.099648	0.218379	0
LesAffx.16672.1.S1_at	AW625117	1.0234	0.611207	0.597232	Transcribed locus, weakly similar to NP_001055520.1 [Oryza sativa (japonica cultivar-group)] /// Transcribed locus, moderately similar to NP_198084.1 ATGID1C/GID1C (GA INSENSITIVE DWARF1C); hydrolase [Arabidopsis thaliana]	signal transduction	4.92897	4.90584	5.42129	0.006637	0.930913	0.082286	0.116097	0
LesAffx.16907.2.S1_at	BI210714	0.955252	0.304084	0.318329	---	unclassified	6.30569	6.35147	7.49614	0.003457	0.934536	0.063441	0.106904	0
LesAffx.17017.1.S1_at	CN384671	0.539065	0.316535	0.587194	Transcribed locus, weakly similar to NP_186978.1 protein [Arabidopsis thaliana] /// Transcribed locus, weakly similar to NP_197237.1 unknown protein [Arabidopsis thaliana]	unclassified	5.95319	6.5711	7.10351	0.012783	0.278009	0.076804	0.283644	0
LesAffx.17303.1.A1_at	CK715495	0.421928	0.256651	0.60828	CDNA, clone: FC03DD10, HTC in fruit /// Transcribed locus, weakly similar to NP_566215.1 unknown protein [Arabidopsis thaliana]	unclassified	4.03158	4.8945	5.39162	0.012794	0.240946	0.078305	0.388208	0
LesAffx.17339.1.S1_at	BM535907	1.14592	0.605186	0.528121	---	signal transduction	5.51735	5.38114	6.01957	0.000671	0.458992	0.053398	0.077631	0
LesAffx.19094.1.S1_at	BM411071	0.758927	0.58402	0.769534	Transcribed locus, weakly similar to XP_001101946.1 similar to yippee-like 4 isoform 2 [Macaca mulatta] /// Transcribed locus, moderately similar to NP_181540.1 yippee family protein [Arabidopsis thaliana]	unclassified	6.25118	6.52703	6.78901	0.025159	0.335172	0.095676	0.321901	0
LesAffx.19390.1.S1_at	BG129887	1.82394	2.15716	1.18269	Transcribed locus, weakly similar to NP_001053564.1 [Oryza sativa (japonica cultivar-group)] /// Transcribed locus, weakly similar to NP_173483.1 cyclin, putative [Arabidopsis thaliana]	cell growth/division	5.34247	4.74147	4.57368	0.001991	0.139713	0.044119	0.492011	0
LesAffx.19952.1.S1_at	AI484443	0.831927	0.441834	0.531097	Transcribed locus, weakly similar to NP_001045106.1 [Oryza sativa (japonica cultivar-group)] /// Transcribed locus, moderately similar to NP_192657.1 basic helix-loop-helix (bHLH) family protein [Arabidopsis thaliana]	transcription	4.45241	4.63643	5.26924	0.006624	0.591077	0.06609	0.137686	0
LesAffx.20034.1.S1_at	BM535315	1.31401	0.554316	0.421852	Transcribed locus, weakly similar to NP_001042057.1 [Oryza sativa (japonica cultivar-group)] /// Transcribed locus, weakly similar to NP_197744.1 ATCXE18 (ARABIDOPSIS THALIANA CARBOXYESTERASE 18); carboxylesterase [Arabidopsis thaliana]	metabolism	4.75782	4.48474	5.34784	0.001634	0.342595	0.082849	0.078183	0
LesAffx.21820.1.S1_at	BI208323	1.42943	2.04595	1.43131	Transcribed locus, weakly similar to NP_001042221.1 [Oryza sativa (japonica cultivar-group)] /// Transcribed locus, weakly similar to XP_001759796.1 transcription factor WRKY6 [Physcomitrella patens subsp. patens]	transcription	6.68712	6.32984	5.97126	0.00165	0.212875	0.044046	0.165187	0
LesAffx.22051.5.S1_at	CN385577	1.12007	1.42284	1.27032	Transcribed locus, weakly similar to XP_001092339.1 ubiquinol-cytochrome c reductase core protein II isoform 3 [Macaca mulatta] /// Transcribed locus, moderately similar to NP_001044193.1 Os01g0739000 [Oryza sativa (japonica cultivar-group)]	protein destination and storage	7.28784	7.17445	6.93519	0.006491	0.425371	0.063441	0.155397	0
LesAffx.2226.2.A1_at	CK716250	1.91934	1.56729	0.81658	Transcribed locus, moderately similar to XP_001100144.1 similar to ribonucleotide reductase M2 B (TP53 inducible) isoform 3 [Macaca mulatta] /// Transcribed locus, moderately similar to NP_189342.1 TSO2 (TSO MEANING 'UGLY' IN CHINESE); ribonucleoside-dip	cell growth/division	6.49507	5.84309	6.04572	0.002324	0.103042	0.091328	0.338434	0
LesAffx.22413.1.S1_at	BI210086	2.54015	4.43911	1.74758	Transcribed locus, weakly similar to NP_001051617.1 [Oryza sativa (japonica cultivar-group)] /// Transcribed locus, weakly similar to NP_001059125.1 Os07g0198300 [Oryza sativa (japonica cultivar-group)]	protein destination and storage	6.0556	5.12338	4.56515	0.002291	0.168422	0.044046	0.254372	0
LesAffx.24293.1.S1_at	CD002482	0.791148	0.445504	0.563116	---	unclassified	4.27639	4.51066	5.08494	0.006609	0.473866	0.063441	0.150384	0
LesAffx.25436.1.S1_at	BI422053	0.865645	0.636921	0.735776	Transcribed locus, weakly similar to NP_001041992.1 [Oryza sativa (japonica cultivar-group)] /// Transcribed locus, moderately similar to XP_001702508.1 predicted protein [Chlamydomonas reinhardtii]	transcription	5.73867	5.88294	6.18977	0.021506	0.528814	0.094148	0.196562	0
LesAffx.25459.1.S1_at	BI204166	0.885786	0.625797	0.706487	Transcribed locus, weakly similar to NP_001045169.1 [Oryza sativa (japonica cultivar-group)] /// Transcribed locus, weakly similar to NP_566308.1 unknown protein [Arabidopsis thaliana]	unclassified	4.48212	4.6034	4.95085	0.000917	0.394387	0.044046	0.104995	0
LesAffx.26052.1.S1_at	AI782740	1.04307	1.28389	1.23087	Transcribed locus, weakly similar to NP_001051253.1 [Oryza sativa (japonica cultivar-group)] /// Transcribed locus, moderately similar to NP_683481.1 unknown protein [Arabidopsis thaliana]	unclassified	8.18947	8.1473	7.93957	0.015296	0.745309	0.091524	0.155397	0
LesAffx.26471.1.S1_at	BG126065	1.91216	0.492845	0.257744	Transcribed locus, weakly similar to NP_001054088.1 [Oryza sativa (japonica cultivar-group)] /// Transcribed locus, weakly similar to NP_195981.1 GDSL-motif lipase/hydrolase family protein [Arabidopsis thaliana]	metabolism	5.19323	4.545	5.90079	0.000744	0.191128	0.104621	0.077631	0
LesAffx.26801.1.S1_at	AW222856	0.966784	0.549712	0.568599	Transcribed locus, weakly similar to XP_001095986.1 similar to transmembrane protein 41A [Macaca mulatta] /// Transcribed locus, moderately similar to NP_567541.1 unknown protein [Arabidopsis thaliana]	unclassified	5.59352	5.6273	6.19188	0.007691	0.91348	0.080567	0.125651	0
LesAffx.29252.1.S1_at	AW443275	0.674192	0.658883	0.977292	Transcribed locus, weakly similar to NP_001067105.1 [Oryza sativa (japonica cultivar-group)] /// Transcribed locus, moderately similar to NP_196422.1 unknown protein [Arabidopsis thaliana]	unclassified	4.82977	5.22402	5.24698	0.015894	0.174486	0.099648	0.919816	0
LesAffx.30083.1.S1_at	AI779938	0.8438	0.670628	0.794764	CDNA, clone: FC25CH05, HTC in fruit /// Transcribed locus, weakly similar to NP_566001.1 unknown protein [Arabidopsis thaliana]	unclassified	5.192	5.36184	5.59155	0.005211	0.300089	0.060001	0.169318	0
LesAffx.30767.1.S1_at	AI489763	1.15915	0.46356	0.399912	Transcribed locus, weakly similar to NP_065956.1 dehydrogenase 14 (all-trans and 9-cis) [Homo sapiens] /// Transcribed locus, moderately similar to NP_194136.1 short-chain dehydrogenase/reductase (SDR) family protein [Arabidopsis thaliana]	signal transduction	5.46386	5.31618	6.23269	0.000968	0.606435	0.053848	0.077631	0
LesAffx.30811.1.S1_at	CV582076	0.967036	0.247012	0.255432	Transcribed locus, weakly similar to NP_001048178.1 [Oryza sativa (japonica cultivar-group)] /// Transcribed locus, weakly similar to NP_680152.1 plastocyanin-like domain-containing protein [Arabidopsis thaliana]	energy	4.89643	4.92995	6.29475	0.003439	0.958892	0.063441	0.106904	0
LesAffx.31022.1.A1_at	AI897508	0.747351	0.480864	0.643425	Transcribed locus, weakly similar to NP_001053420.1 [Oryza sativa (japonica cultivar-group)] /// Transcribed locus, weakly similar to NP_567506.1 aspartyl protease family protein [Arabidopsis thaliana]	protein destination and storage	4.80653	5.09775	5.53871	0.014171	0.394073	0.080567	0.20462	0
LesAffx.31063.1.S1_at	BG631091	0.768534	0.657441	0.855448	Transcribed locus, weakly similar to NP_001048694.1 [Oryza sativa (japonica cultivar-group)] /// Transcribed locus, weakly similar to NP_849965.1 unknown protein [Arabidopsis thaliana]	metabolism	6.55047	6.81374	6.96988	0.025474	0.275072	0.098195	0.440173	0
LesAffx.3244.1.S1_at	BI934720	1.19061	0.54649	0.458998	Transcribed locus, weakly similar to NP_001045327.1 [Oryza sativa (japonica cultivar-group)] /// Transcribed locus, weakly similar to NP_197365.1 lipase class 3 family protein [Arabidopsis thaliana]	metabolism	4.96296	4.7885	5.5672	0.004529	0.567039	0.093279	0.103898	0
LesAffx.32705.1.S1_s_at	BG629971	1.06476	1.57421	1.47847	Mitochondrial malate dehydrogenase	energy	8.05676	7.99402	7.60301	0.001493	0.687929	0.044046	0.103898	0
LesAffx.33042.1.S1_at	BF112381	0.473994	0.393974	0.831171	Transcribed locus, moderately similar to NP_001067021.1 Os12g0561000 [Oryza sativa (japonica cultivar-group)]	energy	4.14889	4.89544	5.08036	0.00667	0.16678	0.067036	0.617815	0
LesAffx.3336.1.S1_at	BG130906	1.67605	0.466196	0.278151	Transcribed locus, weakly similar to NP_001047538.1 [Oryza sativa (japonica cultivar-group)] /// Transcribed locus, weakly similar to NP_200186.2 unknown protein [Arabidopsis thaliana]	metabolism	5.18489	4.66845	5.94804	0.001891	0.268739	0.108402	0.078183	0
LesAffx.33607.1.S1_s_at	AW223067	0.546905	0.333678	0.61012	Calmodulin /// Transcribed locus, weakly similar to NP_172147.2 2-oxoglutarate-dependent dioxygenase, putative [Arabidopsis thaliana]	secondary metabolism	5.24646	5.84994	6.34403	0.003261	0.214357	0.049925	0.211789	0
LesAffx.33607.2.S1_s_at	AI775872	0.519712	0.331446	0.637749	Transcribed locus, weakly similar to NP_171933.1 2-oxoglutarate-dependent dioxygenase, putative [Arabidopsis thaliana]	secondary metabolism	5.94789	6.60237	7.05218	0.002284	0.176639	0.044046	0.221395	0
LesAffx.33757.1.S1_at	BM413157	0.712668	0.577567	0.81043	Transcribed locus, weakly similar to NP_001050234.1 [Oryza sativa (japonica cultivar-group)] /// Transcribed locus, weakly similar to NP_190348.1 basic helix-loop-helix (bHLH) family protein [Arabidopsis thaliana]	transcription	5.48306	5.8218	6.03198	0.014246	0.249646	0.080819	0.375742	0
LesAffx.3383.1.S1_at	AW094708	1.21055	0.456581	0.377166	Transcribed locus, weakly similar to XP_001113078.1 similar to protein tyrosine phosphatase-like (proline instead of catalytic arginine), member b [Macaca mulatta] /// Transcribed locus, moderately similar to NP_196610.2 PAS2 (PASTICCINO 2) [Arabidopsis	signal transduction	4.96103	4.76995	5.74503	0.001324	0.545168	0.063441	0.078183	0
LesAffx.34603.1.S1_at	BM412894	0.89929	0.414887	0.461349	Transcribed locus, weakly similar to XP_001113729.1 similar to 6-phosphogluconolactonase [Macaca mulatta] /// Transcribed locus, moderately similar to NP_172826.1 glucosamine/galactosamine-6-phosphate isomerase family protein [Arabidopsis thaliana]	metabolism	6.05727	6.16342	6.93702	0.013514	0.822051	0.091078	0.144587	0
LesAffx.3488.1.A1_at	CN385035	0.678745	0.621027	0.914965	Transcribed locus, weakly similar to XP_001114888.1 similar to mitochondrial malate dehydrogenase precursor [Macaca mulatta] /// Transcribed locus, moderately similar to NP_001061878.1 Os08g0434300 [Oryza sativa (japonica cultivar-group)]	unclassified	4.4536	4.84111	4.92997	0.012522	0.190468	0.084279	0.682059	0
LesAffx.35149.1.S1_at	AA824942	1.30694	1.48492	1.13618	Transcribed locus, weakly similar to XP_001096144.1 similar to non-metastatic cells 1, protein (NM23A) expressed in isoform a [Macaca mulatta] /// Transcribed locus, moderately similar to NP_192839.1 NDPK3 (NUCLEOSIDE DIPHOSPHATE KINASE 3); ATP binding /	metabolism	7.61574	7.34805	7.22038	0.025255	0.257083	0.09902	0.506732	0
LesAffx.3537.1.A1_at	AJ784726	0.849872	0.609894	0.717638	---	unclassified	5.51861	5.68128	6.01307	0.005537	0.403704	0.062316	0.153951	0
LesAffx.3555.1.A1_at	CK716356	0.771214	0.539555	0.699619	Transcribed locus, weakly similar to NP_001054453.1 [Oryza sativa (japonica cultivar-group)] /// Transcribed locus, weakly similar to NP_030235.1 ACT domain-containing protein [Arabidopsis thaliana]	signal transduction	5.79292	6.05271	6.40993	0.001783	0.253964	0.044046	0.143255	0
LesAffx.35587.1.S1_at	AW442015	0.996646	0.301873	0.302889	Transcribed locus, weakly similar to XP_001092047.1 legumain [Macaca mulatta] /// Transcribed locus, moderately similar to NP_195020.1 GAMMA-VPE (Vacuolar processing enzyme gamma); cysteine-type endopeptidase [Arabidopsis thaliana]	protein destination and storage	5.76375	5.76711	6.9615	0.009085	0.99647	0.087979	0.125651	0
LesAffx.3630.1.S1_at	CN385830	0.828184	0.496754	0.599811	Transcribed locus, weakly similar to NP_001054336.1 [Oryza sativa (japonica cultivar-group)] /// Transcribed locus, weakly similar to NP_565086.1 unknown protein [Arabidopsis thaliana]	unclassified	5.65081	5.83933	6.35047	0.023369	0.60613	0.098418	0.187902	0
LesAffx.36484.1.S1_at	CN385024	1.02717	1.36022	1.32425	Transcribed locus, weakly similar to XP_001108136.1 similar to ATP synthase, H+ transporting, mitochondrial F1 complex, gamma subunit isoform H (heart) precursor isoform 1 [Macaca mulatta] /// Transcribed locus, moderately similar to NP_180863.1 ATP synt	unclassified	8.13485	8.10805	7.8272	0.006071	0.856276	0.070071	0.123449	0
LesAffx.4116.1.S1_at	BI933542	0.744345	0.512656	0.688734	Transcribed locus, weakly similar to NP_001047564.1 [Oryza sativa (japonica cultivar-group)] /// Transcribed locus, moderately similar to NP_189952.1 nodulin, putative [Arabidopsis thaliana]	disease/defence	4.64038	4.93563	5.30853	0.010281	0.326274	0.06953	0.207688	0
LesAffx.42646.1.S1_at	BE433582	0.965103	0.592035	0.613436	Transcribed locus, weakly similar to NP_001052908.1 [Oryza sativa (japonica cultivar-group)] /// Transcribed locus, moderately similar to NP_565333.1 ORG4 (OBP3-RESPONSIVE GENE 4) [Arabidopsis thaliana]	disease/defence	4.77688	4.81239	5.30107	0.008474	0.896488	0.080819	0.130857	0
LesAffx.43198.1.S1_at	BF113993	1.5797	2.08799	1.32176	Transcribed locus, weakly similar to NP_201549.1 BT4 (BTB AND TAZ DOMAIN PROTEIN 4); protein binding / transcription regulator [Arabidopsis thaliana]	transcription	6.31042	5.85318	5.57421	0.019117	0.26175	0.08956	0.404767	0
LesAffx.43379.1.S1_at	AI897844	1.86835	2.70685	1.44879	Transcribed locus, strongly similar to NP_054477.1 II protein D1 [Nicotiana tabacum] /// Transcribed locus, strongly similar to NP_051039.1 photosystem II protein D1 [Arabidopsis thaliana]	disease/defence	5.60065	4.9756	4.60487	0.001423	0.162327	0.044046	0.229471	0
LesAffx.4617.1.A1_at	BG735509	4.38012	3.10124	0.708029	Transcribed locus, weakly similar to NP_001041735.1 [Oryza sativa (japonica cultivar-group)] /// Transcribed locus, moderately similar to NP_192979.1 SKU5 (skewed 5); copper ion binding [Arabidopsis thaliana]	cell structure	6.36294	4.88586	5.23113	0.001077	0.103042	0.063441	0.416699	0
LesAffx.46243.1.S1_at	CN385090	1.20406	0.571426	0.474582	Transcribed locus, weakly similar to XP_001111525.1 amine oxidase (flavin containing) domain 2 [Macaca mulatta] /// Transcribed locus, moderately similar to NP_176759.1 ATPAO4 (POLYAMINE OXIDASE 4); amine oxidase [Arabidopsis thaliana]	secondary metabolism	6.06226	5.87656	6.62188	0.003649	0.503069	0.091848	0.098984	0
LesAffx.46815.2.S1_at	BI929852	3.50389	4.98363	1.42232	Transcribed locus, weakly similar to NP_188718.1 leucine-rich repeat family protein [Arabidopsis thaliana]	signal transduction	5.62545	4.37158	4.0193	0.005013	0.163589	0.062677	0.553376	0
LesAffx.46898.1.S1_at	BF097412	0.776608	0.429115	0.552551	Transcribed locus, weakly similar to NP_001048097.1 [Oryza sativa (japonica cultivar-group)] /// Transcribed locus, moderately similar to NP_179364.2 zinc finger (C3HC4-type RING finger) family protein [Arabidopsis thaliana]	unclassified	5.23022	5.48305	6.07626	0.014819	0.528506	0.08352	0.173568	0
LesAffx.46903.1.S1_at	CN384868	1.21365	1.49987	1.23583	Transcribed locus, weakly similar to NP_001044479.1 [Oryza sativa (japonica cultivar-group)] /// Transcribed locus, moderately similar to NP_174118.1 NTF2B (NUCLEAR TRANSPORT FACTOR 2B); Ran GTPase binding / protein transporter [Arabidopsis thaliana]	cell structure	7.60715	7.41351	7.20177	0.016099	0.328065	0.082225	0.254367	0
LesAffx.47004.1.S1_at	BG124841	2.65603	2.7273	1.02683	---	unclassified	6.11007	5.13324	5.10676	0.006341	0.152602	0.076804	0.959195	0
LesAffx.47140.1.S1_at	BM409564	0.753542	0.622047	0.825488	---	unclassified	6.77264	7.05561	7.24738	0.025247	0.287382	0.096467	0.400538	0
LesAffx.47187.1.S1_at	BM535201	0.657323	0.214403	0.326175	Transcribed locus, weakly similar to NP_850506.1 universal stress protein (USP) family protein / early nodulin ENOD18 family protein [Arabidopsis thaliana]	disease/defence	4.92437	5.34394	6.46427	0.014439	0.566205	0.084077	0.168135	0
LesAffx.48349.1.S1_at	BG128581	0.766661	0.657961	0.858216	Transcribed locus, weakly similar to NP_001050235.1 [Oryza sativa (japonica cultivar-group)] /// Transcribed locus, weakly similar to NP_178391.1 mucin-related [Arabidopsis thaliana]	unclassified	5.15453	5.42024	5.57314	0.011254	0.233904	0.074378	0.378822	0
LesAffx.49541.1.S1_at	AW039871	1.29158	0.677897	0.524862	Transcribed locus, weakly similar to XP_001081716.1 similar to ring finger protein 157 [Rattus norvegicus] /// Transcribed locus, moderately similar to NP_001064306.1 Os10g0204100 [Oryza sativa (japonica cultivar-group)]	unclassified	6.21457	5.95871	6.60333	0.004019	0.307246	0.134279	0.095863	0
LesAffx.5.1.S1_at	AW621769	1.90879	0.970368	0.508368	Transcribed locus, weakly similar to XP_001071653.1 similar to Protein patched homolog 2 (PTC2) [Rattus norvegicus] /// Transcribed locus, weakly similar to NP_195548.2 patched family protein [Arabidopsis thaliana]	signal transduction	5.05072	4.40425	5.0808	0.002348	0.124615	0.919646	0.098984	0
LesAffx.5010.2.S1_at	BI207843	0.727654	0.707498	0.972301	Transcribed locus, weakly similar to XP_001084738.1 similar to cytochrome b reductase 1 isoform 2 [Macaca mulatta] /// Transcribed locus, moderately similar to NP_567723.1 ACYB-2 (Arabidopsis cytochrome b561 -2); carbon-monoxide oxygenase [Arabidopsis th	secondary metabolism	6.84088	7.15881	7.18691	0.012062	0.168103	0.091078	0.86683	0
LesAffx.5017.3.S1_at	BI207732	0.882779	0.726737	0.82323	Transcribed locus, moderately similar to NP_197312.1 NCBP (NOVEL CAP-BINDING PROTEIN); RNA binding / translation initiation factor [Arabidopsis thaliana]	protein synthesis	7.19191	7.31659	7.5111	0.006054	0.339776	0.062316	0.167611	0
LesAffx.50480.1.S1_at	AI780229	0.804391	0.48328	0.600802	Transcribed locus, weakly similar to NP_001044365.1 [Oryza sativa (japonica cultivar-group)] /// Transcribed locus, weakly similar to NP_680724.1 unknown protein [Arabidopsis thaliana]	unclassified	5.11137	5.32905	5.83854	0.000574	0.305984	0.044046	0.103898	0
LesAffx.51046.1.S1_at	AW091931	0.807914	0.58884	0.728841	Transcribed locus, weakly similar to NP_065597.1 kinase C [Mus musculus] /// Transcribed locus, moderately similar to NP_850093.1 CIPK3 (CBL-INTERACTING PROTEIN KINASE 3); kinase [Arabidopsis thaliana]	signal transduction	5.16386	5.37716	5.69346	0.000873	0.240962	0.044046	0.12453	0
LesAffx.51189.1.S1_at	AA824747	1.02762	0.661702	0.643914	Transcribed locus, weakly similar to NP_001057783.1 [Oryza sativa (japonica cultivar-group)] /// Transcribed locus, weakly similar to NP_850588.1 4-methyl-5(b-hydroxyethyl)-thiazole monophosphate biosynthesis protein, putative [Arabidopsis thaliana]	secondary metabolism	5.99478	5.96753	6.40772	0.009657	0.909878	0.094599	0.123449	0
LesAffx.51454.1.A1_at	CK715125	0.993074	0.728134	0.733205	---	transcription	6.10981	6.11676	6.42708	0.010767	0.970801	0.091328	0.133068	0
LesAffx.51774.1.S1_at	BM411080	0.752345	0.501501	0.66659	Transcribed locus, weakly similar to NP_001050818.1 [Oryza sativa (japonica cultivar-group)] /// Transcribed locus, weakly similar to NP_565737.1 lactoylglutathione lyase family protein / glyoxalase I family protein [Arabidopsis thaliana]	disease/defence	5.92399	6.20856	6.61414	0.002214	0.269709	0.044046	0.145322	0
LesAffx.53245.1.S1_at	AW735995	0.977165	0.49742	0.509039	Transcribed locus, weakly similar to NP_001043890.1 [Oryza sativa (japonica cultivar-group)] /// Transcribed locus, weakly similar to NP_566601.1 unknown protein [Arabidopsis thaliana]	unclassified	4.76184	4.78494	5.46017	0.001717	0.936937	0.052999	0.098984	0
LesAffx.53781.1.S1_at	CN385360	0.849821	0.702893	0.827108	Transcribed locus, weakly similar to NP_001044848.1 [Oryza sativa (japonica cultivar-group)] /// Transcribed locus, moderately similar to NP_196190.1 pleckstrin homology (PH) domain-containing protein [Arabidopsis thaliana]	signal transduction	7.11557	7.27831	7.46812	0.009406	0.304946	0.067036	0.213071	0
LesAffx.53784.1.S1_at	BF051514	0.816042	0.516629	0.633098	Transcribed locus, weakly similar to NP_001061970.1 [Oryza sativa (japonica cultivar-group)] /// Transcribed locus, weakly similar to NP_680182.1 unknown protein [Arabidopsis thaliana]	unclassified	5.59793	5.80122	6.25836	0.002041	0.369056	0.044046	0.12453	0
LesAffx.54347.3.S1_at	BE460670	1.53011	0.802952	0.524767	Transcribed locus, weakly similar to NP_004311.1 Ca++ transporting, fast twitch 1 isoform b [Homo sapiens] /// Transcribed locus, moderately similar to NP_172246.2 calcium-transporting ATPase 4, endoplasmic reticulum-type (ECA4) [Arabidopsis thaliana]	transporter	5.5124	5.08706	5.73187	0.003851	0.175058	0.343471	0.095863	0
LesAffx.5496.1.S1_at	BG134177	0.974627	0.731162	0.750197	Transcribed locus, weakly similar to XP_001116280.1 similar to ATP binding domain 3 [Macaca mulatta] /// Transcribed locus, moderately similar to NP_181956.2 unknown protein [Arabidopsis thaliana]	unclassified	5.33305	5.35875	5.64618	0.016352	0.885585	0.098418	0.146593	0
LesAffx.55211.1.S1_s_at	AW930340	0.736549	0.435226	0.590893	Lycopersicon esculentum clone 132599F, mRNA sequence /// Clone 132599F, mRNA sequence	protein destination and storage	5.14966	5.45543	5.98155	0.026019	0.476057	0.098418	0.223207	0
LesAffx.55473.1.S1_at	AW091688	1.31373	0.823658	0.626955	Transcribed locus, moderately similar to NP_001060575.1 [Oryza sativa (japonica cultivar-group)] /// Transcribed locus, moderately similar to NP_187161.1 unknown protein [Arabidopsis thaliana]	unclassified	4.75347	4.4806	4.94747	0.003776	0.209097	0.251713	0.095018	0
LesAffx.55476.1.S1_at	BM410473	2.75289	3.21249	1.16695	Transcribed locus, weakly similar to XP_001084501.1 hypothetical protein isoform 2 [Macaca mulatta] /// Transcribed locus, moderately similar to NP_199404.3 carboxylesterase [Arabidopsis thaliana]	metabolism	5.55087	4.53822	4.38382	0.003888	0.149383	0.062316	0.730781	0
LesAffx.55639.1.S1_at	BI210492	1.23626	1.53084	1.23829	CDNA, clone: FC07DH03, HTC in fruit /// Transcribed locus, weakly similar to NP_001077892.1 unknown protein [Arabidopsis thaliana]	unclassified	7.16778	6.95569	6.74196	0.008821	0.279259	0.066708	0.22657	0
LesAffx.56.2.A1_at	BI923613	0.693642	1.47415	2.12523	Transcribed locus, weakly similar to NP_001058945.1 [Oryza sativa (japonica cultivar-group)] /// Transcribed locus, moderately similar to NP_001041438.1 hypothetical protein LOC503325 [Rattus norvegicus]	protein synthesis	6.29249	6.65829	5.90441	0.001438	0.213704	0.13093	0.077631	0
LesAffx.56237.1.S1_at	AW218110	1.98116	0.455177	0.229753	Transcribed locus, weakly similar to NP_001041856.1 [Oryza sativa (japonica cultivar-group)] /// Transcribed locus, weakly similar to NP_001064323.1 Os10g0210500 [Oryza sativa (japonica cultivar-group)]	signal transduction	4.69129	4.0076	5.47835	0.000928	0.209861	0.10633	0.077631	0
LesAffx.56390.2.S1_at	AW931474	1.24987	0.720529	0.576483	Transcribed locus, weakly similar to NP_001042793.1 [Oryza sativa (japonica cultivar-group)] /// Transcribed locus, weakly similar to NP_850468.1 SPL1 (SQUAMOSA PROMOTER BINDING PROTEIN-LIKE 1); DNA binding / transcription factor [Arabidopsis thaliana]	transcription	4.67737	4.45433	5.00515	0.004047	0.30235	0.136725	0.095863	0
LesAffx.56547.3.A1_at	CN385691	0.773206	0.55749	0.721004	CDNA, clone: FC20CE05, HTC in fruit /// Transcribed locus, moderately similar to NP_186788.1 VMA10 (VACUOLAR MEMBRANE ATPASE 10) [Arabidopsis thaliana]	metabolism	5.18417	5.44138	5.76849	0.007253	0.305268	0.063441	0.190799	0
LesAffx.56820.1.S1_at	AW031728	2.2315	0.497087	0.222758	---	protein destination and storage	5.81682	5.01415	6.51581	0.002869	0.217842	0.190437	0.086661	0
LesAffx.57251.1.S1_at	BI208760	1.87439	1.94543	1.0379	Transcribed locus, weakly similar to NP_001043814.1 [Oryza sativa (japonica cultivar-group)] /// Transcribed locus, weakly similar to NP_563692.1 FLA9 [Arabidopsis thaliana]	unclassified	6.17831	5.55002	5.51282	0.015791	0.174486	0.099615	0.918492	0
LesAffx.57438.1.S1_at	AI775504	2.14572	1.72133	0.802214	---	transcription	5.53468	4.77121	4.99159	0.001795	0.103042	0.080819	0.352139	0
LesAffx.5781.2.S1_at	AI776965	1.34505	1.74181	1.29498	Transcribed locus, weakly similar to XP_001063508.1 similar to emopamil binding related protein, delta8-delta7 sterol isomerase related protein [Rattus norvegicus] /// Transcribed locus, weakly similar to NP_173433.1 HYD1 (Hydra 1) [Arabidopsis thaliana]	metabolism	8.2613	7.96487	7.70638	0.002405	0.210465	0.044046	0.189934	0
LesAffx.58110.1.S1_at	BE435276	0.755565	0.366788	0.485445	---	signal transduction	4.50514	4.78542	5.50811	0.00476	0.467494	0.060782	0.137686	0
LesAffx.58561.1.S1_at	BM410158	0.953572	0.674914	0.707774	Transcribed locus, weakly similar to NP_001043009.1 [Oryza sativa (japonica cultivar-group)] /// Transcribed locus, moderately similar to NP_199103.1 sterol carrier protein 2 (SCP-2) family protein [Arabidopsis thaliana]	metabolism	6.51879	6.56633	6.91196	0.003719	0.771578	0.062316	0.116097	0
LesAffx.5917.1.S1_at	BG124426	0.825827	0.667791	0.808633	---	unclassified	6.88814	7.07951	7.29192	0.005098	0.267117	0.05823	0.190644	0
LesAffx.59336.1.S1_at	BI203548	4.47532	3.35525	0.749724	Transcribed locus, weakly similar to NP_001044161.1 [Oryza sativa (japonica cultivar-group)] /// Transcribed locus, weakly similar to NP_001052280.1 Os04g0225700 [Oryza sativa (japonica cultivar-group)]	disease/defence	6.97835	5.47977	5.76782	0.000463	0.103042	0.044119	0.45392	0
LesAffx.59549.1.S1_at	BI210938	1.11847	0.340017	0.304002	---	unclassified	5.88343	5.77147	6.96219	0.001132	0.789763	0.053398	0.082822	0
LesAffx.59893.1.S1_at	AW650040	0.719614	0.529205	0.735393	Transcribed locus, weakly similar to NP_001042294.1 [Oryza sativa (japonica cultivar-group)] /// Transcribed locus, weakly similar to NP_564679.1 prenylated rab acceptor (PRA1) family protein [Arabidopsis thaliana]	intracellular traffic	6.61773	6.94677	7.25411	0.002311	0.217649	0.044046	0.180278	1
LesAffx.59893.2.S1_at	BI203943	0.59929	0.62429	1.04172	Transcribed locus, weakly similar to NP_001042294.1 [Oryza sativa (japonica cultivar-group)] /// Transcribed locus, weakly similar to NP_564679.1 prenylated rab acceptor (PRA1) family protein [Arabidopsis thaliana]	intracellular traffic	7.17302	7.68503	7.64416	0.003581	0.124615	0.069929	0.840557	1
LesAffx.60384.1.S1_at	BG129768	0.828532	0.669436	0.807978	Transcribed locus, weakly similar to NP_001042117.1 [Oryza sativa (japonica cultivar-group)] /// Transcribed locus, weakly similar to NP_190741.1 saposin B domain-containing protein [Arabidopsis thaliana]	metabolism	6.74172	6.92983	7.14305	0.025807	0.37297	0.096406	0.28407	0
LesAffx.60530.1.S1_at	BG123182	3.0148	1.33015	0.441207	Transcribed locus, moderately similar to NP_001042141.1 [Oryza sativa (japonica cultivar-group)]	unclassified	5.29517	4.19164	5.00988	0.00032	0.103042	0.303671	0.086661	0
LesAffx.60610.1.S1_at	BG129748	3.39784	3.54927	1.04457	Transcribed locus, moderately similar to NP_566653.1 UBC19 (UBIQUITIN-CONJUGATING ENZYME19); ubiquitin-protein ligase [Arabidopsis thaliana]	protein destination and storage	6.23641	5.01327	4.96967	0.002182	0.124615	0.055599	0.930282	1
LesAffx.60610.2.S1_at	BG124236	2.68071	3.16731	1.18152	Transcribed locus, moderately similar to NP_566653.1 UBC19 (UBIQUITIN-CONJUGATING ENZYME19); ubiquitin-protein ligase [Arabidopsis thaliana]	protein destination and storage	6.97374	5.98766	5.82085	0.000521	0.103042	0.044046	0.590195	1
LesAffx.60645.1.S1_at	BI208573	0.787706	0.629317	0.798924	Transcribed locus, weakly similar to NP_001057128.1 [Oryza sativa (japonica cultivar-group)] /// Transcribed locus, weakly similar to NP_565378.1 unknown protein [Arabidopsis thaliana]	unclassified	4.50884	4.74747	4.97196	0.013181	0.29066	0.077122	0.267937	0
LesAffx.60720.1.S1_at	BE435343	0.757964	0.682713	0.90073	Transcribed locus, weakly similar to NP_001065304.1 [Oryza sativa (japonica cultivar-group)] /// Transcribed locus, moderately similar to NP_172641.2 unknown protein [Arabidopsis thaliana]	unclassified	5.76145	6.03858	6.14313	0.011143	0.209353	0.077435	0.514486	0
LesAffx.61110.1.S1_at	BM412088	2.40551	2.20616	0.917126	Transcribed locus, weakly similar to NP_001042396.1 [Oryza sativa (japonica cultivar-group)] /// Transcribed locus, weakly similar to NP_172410.1 GDSL-motif lipase/hydrolase family protein [Arabidopsis thaliana]	metabolism	5.46317	4.58541	4.67192	0.000231	0.103042	0.044046	0.695237	0
LesAffx.62847.2.S1_at	AW221991	0.798269	0.559725	0.70118	Transcribed locus, weakly similar to XP_001086186.1 similar to OTU domain containing 6B [Macaca mulatta] /// Transcribed locus, moderately similar to NP_850739.1 OTU-like cysteine protease family protein [Arabidopsis thaliana]	protein destination and storage	6.28597	6.51128	6.86628	0.007027	0.352116	0.063441	0.169057	0
LesAffx.63008.1.S1_at	AW218467	0.87487	0.714795	0.81703	---	disease/defence	5.70051	5.83419	6.03627	0.021434	0.424507	0.091903	0.224848	0
LesAffx.63154.1.S1_at	AW623338	2.95518	4.60275	1.55752	Transcribed locus, weakly similar to NP_001048701.1 [Oryza sativa (japonica cultivar-group)] /// Transcribed locus, weakly similar to NP_192948.1 SMO1-1 (STEROL-4ALPHA-METHYL OXIDASE 1-1); catalytic [Arabidopsis thaliana]	metabolism	6.32533	5.24177	4.79867	0.004745	0.171338	0.060606	0.418566	0
LesAffx.63221.1.S1_at	BG123753	0.822703	0.724206	0.880276	Transcribed locus, weakly similar to NP_001048144.1 [Oryza sativa (japonica cultivar-group)] /// Transcribed locus, weakly similar to NP_568986.1 unknown protein [Arabidopsis thaliana]	unclassified	6.49332	6.68849	6.816	0.018969	0.269119	0.089014	0.386313	0
LesAffx.63609.1.S1_at	AW032038	1.24069	0.75136	0.605597	Transcribed locus /// Transcribed locus, weakly similar to NP_567058.2 OTU-like cysteine protease family protein [Arabidopsis thaliana]	protein destination and storage	5.63232	5.41665	5.91819	0.00082	0.220868	0.091947	0.077631	0
LesAffx.64254.1.S1_at	BM535493	0.783691	0.742346	0.947243	Transcribed locus, weakly similar to NP_065615.1 acid (GABA(A)) receptor-associated protein-like 1 [Mus musculus] /// Transcribed locus, moderately similar to NP_566518.1 APG8H/ATG8I (AUTOPHAGY 8H); APG8 activating enzyme/ APG8 conjugating enzyme/ APG8-s	disease/defence	7.15453	7.39827	7.45247	0.009173	0.174412	0.076804	0.672665	0
LesAffx.64357.1.S1_at	AI773419	0.857992	0.429549	0.500644	Transcribed locus /// Transcribed locus, weakly similar to NP_001043099.1 Os01g0385400 [Oryza sativa (japonica cultivar-group)]	transporter	5.41474	5.5679	6.25976	0.011824	0.706748	0.082286	0.150187	0
LesAffx.64403.2.S1_at	AW096622	1.06883	0.511294	0.478366	Transcribed locus, strongly similar to NP_190556.2 ATARLA1C (ADP-ribosylation factor-like A1C); GTP binding [Arabidopsis thaliana]	signal transduction	5.34333	5.27676	6.01414	0.000876	0.790156	0.047873	0.077631	0
LesAffx.64458.1.S1_at	AI782483	0.786887	0.633294	0.804817	Transcribed locus, weakly similar to NP_001048372.1 [Oryza sativa (japonica cultivar-group)] /// Transcribed locus, moderately similar to NP_565248.1 unknown protein [Arabidopsis thaliana]	unclassified	5.2288	5.46847	5.68562	0.002378	0.214002	0.044046	0.185342	0
LesAffx.65080.1.A1_at	CK715508	0.669563	0.590539	0.881976	Transcribed locus, weakly similar to NP_001058160.1 [Oryza sativa (japonica cultivar-group)] /// Transcribed locus, weakly similar to NP_194952.2 protein kinase family protein [Arabidopsis thaliana]	signal transduction	6.07506	6.47619	6.60178	0.005781	0.16678	0.063441	0.52785	0
LesAffx.65095.1.A1_at	CK715310	0.946504	0.620593	0.655668	tobamovirus multiplication 1 homolog	disease/defence	5.61116	5.66614	6.08824	0.008028	0.811489	0.076804	0.133068	0
LesAffx.65501.1.S1_at	BM409722	1.21255	0.56144	0.463022	Transcribed locus, weakly similar to XP_001096204.1 similar to enoyl-Coenzyme A, hydratase/3-hydroxyacyl Coenzyme A dehydrogenase [Macaca mulatta] /// Transcribed locus, moderately similar to NP_188147.1 3-hydroxybutyryl-CoA dehydrogenase, putative [Arab	metabolism	5.8173	5.62458	6.39456	0.002471	0.471497	0.082225	0.090612	0
LesAffx.65568.1.S1_at	BM536150	0.766999	0.534566	0.696965	Transcribed locus, moderately similar to NP_001062509.1 [Oryza sativa (japonica cultivar-group)] /// Transcribed locus, moderately similar to NP_001062509.1 Os08g0560600 [Oryza sativa (japonica cultivar-group)]	transport	4.80928	5.07455	5.43557	0.006624	0.312184	0.063016	0.180421	0
LesAffx.65799.1.S1_at	BI932333	1.03348	0.728885	0.705273	Transcribed locus, weakly similar to NP_001064809.1 [Oryza sativa (japonica cultivar-group)] /// Transcribed locus, moderately similar to NP_187096.2 APM4/ATPEX12/PEX12 (PEROXIN-12); actin binding [Arabidopsis thaliana]	cell structure	4.91132	4.87839	5.22756	0.005129	0.838087	0.080819	0.106904	0
LesAffx.65922.1.S1_at	AI637288	1.73949	5.00194	2.87552	Transcribed locus, weakly similar to NP_001046464.1 [Oryza sativa (japonica cultivar-group)] /// Transcribed locus, weakly similar to NP_565928.1 Bet v I allergen family protein [Arabidopsis thaliana]	unclassified	5.19516	4.64156	3.58533	0.015044	0.460834	0.082225	0.188206	0
LesAffx.66157.1.S1_at	BI203901	2.6922	2.20785	0.820091	Transcribed locus, weakly similar to XP_001093470.1 MAD2 mitotic arrest deficient-like 1 (yeast) [Macaca mulatta] /// Transcribed locus, moderately similar to NP_189227.1 mitotic spindle checkpoint protein, putative (MAD2) [Arabidopsis thaliana]	cell growth/division	5.52064	4.53028	4.72862	0.001851	0.103042	0.06782	0.527653	0
LesAffx.66226.2.S1_at	BI205336	3.61462	3.28457	0.908691	Transcribed locus, weakly similar to NP_001041821.1 [Oryza sativa (japonica cultivar-group)] /// Transcribed locus, moderately similar to NP_173261.1 ATLP-1 (Arabidopsis thaumatin-like protein 1) [Arabidopsis thaliana]	disease/defence	6.4509	5.16591	5.26166	0.00373	0.124615	0.070071	0.849828	0
LesAffx.66270.1.S1_at	BM410146	1.30156	0.479985	0.368778	Transcribed locus, weakly similar to NP_065597.1 kinase C [Mus musculus] /// Transcribed locus, moderately similar to NP_195802.1 ATSR1 (SERINE/THREONINE PROTEIN KINASE 1); kinase [Arabidopsis thaliana]	signal transduction	5.1425	4.87894	5.8765	0.000659	0.364959	0.060606	0.077631	0
LesAffx.66472.1.S1_at	BI211108	3.46264	6.23528	1.80073	Transcribed locus	unclassified	7.42691	6.18488	5.59669	0.001509	0.155623	0.044046	0.292043	0
LesAffx.66847.1.S1_at	AI778064	2.48227	2.4912	1.0036	---	cell growth/division	5.71826	4.80909	4.8055	0.000338	0.103042	0.044046	0.990114	0
LesAffx.67256.1.S1_at	BM409314	1.8494	0.818076	0.442347	Transcribed locus, weakly similar to XP_001104375.1 similar to phosphatidate cytidylyltransferase 1 [Macaca mulatta] /// Transcribed locus, moderately similar to NP_193965.1 phosphatidate cytidylyltransferase, putative / CDP-diglyceride synthetase, putat	metabolism	4.61271	3.99785	4.81351	0.001426	0.135888	0.431906	0.078183	0
LesAffx.67629.1.S1_at	AW223466	1.88258	0.44994	0.239003	Transcribed locus, weakly similar to NP_065597.1 kinase C [Mus musculus] /// Transcribed locus, moderately similar to NP_199394.1 CIPK20 (CBL-INTERACTING PROTEIN KINASE 20); kinase [Arabidopsis thaliana]	signal transduction	4.82543	4.19279	5.62406	0.001586	0.240946	0.114592	0.077631	0
LesAffx.67632.1.S1_at	CD002823	0.584505	0.465129	0.795766	CDNA, clone: FC19AC07, HTC in fruit /// Transcribed locus, moderately similar to NP_196876.1 unknown protein [Arabidopsis thaliana]	protein synthesis	5.11571	5.6527	5.88116	0.008505	0.203126	0.06803	0.451824	0
LesAffx.68007.1.S1_at	BG124156	1.04301	0.711023	0.681704	Transcribed locus, weakly similar to NP_065724.1 protein RAB-22A [Homo sapiens] /// Transcribed locus, strongly similar to NP_001077675.1 ATRAB18 (Arabidopsis Rab GTPase homolog C1) [Arabidopsis thaliana]	signal transduction	6.51272	6.4706	6.85376	0.003146	0.789763	0.069601	0.103898	0
LesAffx.68073.1.S1_at	BM536277	0.895771	0.619452	0.691529	Transcribed locus, weakly similar to XP_001109889.1 bifunctional phosphopantetheine adenylyl transferase/dephospho CoA kinase isoform 1 [Macaca mulatta] /// Transcribed locus, moderately similar to NP_179417.1 ATCOAD (4-PHOSPHOPANTETHEINE ADENYLYLTRANSFE	metabolism	4.70126	4.81133	5.18018	0.000774	0.433579	0.044046	0.102786	0
LesAffx.68368.1.S1_at	BF051281	0.957978	0.542	0.565774	Transcribed locus, weakly similar to XP_001086873.1 lin-10 [Macaca mulatta] /// Transcribed locus, moderately similar to NP_566945.1 unknown protein [Arabidopsis thaliana]	unclassified	4.9052	4.94813	5.51768	0.007042	0.886629	0.076804	0.12453	0
LesAffx.68391.1.S1_at	BE433593	0.910565	0.537342	0.59012	Transcribed locus, weakly similar to NP_001047917.1 [Oryza sativa (japonica cultivar-group)] /// Transcribed locus, weakly similar to NP_566952.1 diacylglycerol acyltransferase family [Arabidopsis thaliana]	metabolism	5.1263	5.21999	5.74742	0.009643	0.754525	0.080567	0.138968	0
LesAffx.69023.1.S1_at	AW621169	0.646741	0.486898	0.752849	Transcribed locus, weakly similar to NP_001054278.1 [Oryza sativa (japonica cultivar-group)] /// Transcribed locus, weakly similar to NP_565921.1 protein binding / protein transporter/ structural molecule [Arabidopsis thaliana]	protein destination and storage	5.44029	5.8761	6.15999	0.002238	0.174486	0.044046	0.23233	0
LesAffx.69234.1.S1_at	AW626187	0.418261	2.21998	5.30763	---	unclassified	5.08578	5.95742	4.28828	0.002693	0.219834	0.177095	0.085022	0
LesAffx.69659.1.S1_at	CK468696	1.10383	1.81765	1.64668	Transcribed locus, weakly similar to NP_001042780.1 [Oryza sativa (japonica cultivar-group)] /// Transcribed locus, moderately similar to NP_191010.1 ATEP3 (Arabidopsis thaliana chitinase class IV); chitinase	cell structure	7.17411	7.07532	6.57656	0.005108	0.690568	0.063441	0.126577	0
LesAffx.69803.1.S1_at	BG643777	0.563459	0.248946	0.441821	Transcribed locus, weakly similar to NP_001057057.1 [Oryza sativa (japonica cultivar-group)] /// Transcribed locus, weakly similar to NP_173355.3 AP2 domain-containing transcription factor, putative [Arabidopsis thaliana]	transcription	4.36927	4.94293	5.75979	0.017167	0.393437	0.084392	0.218379	0
LesAffx.69816.1.S1_at	BE461353	0.532038	1.11488	2.09549	Transcribed locus, moderately similar to NP_001048421.1 [Oryza sativa (japonica cultivar-group)] /// Transcribed locus, moderately similar to NP_566610.1 calcium-binding EF hand family protein [Arabidopsis thaliana]	signal transduction	6.12591	6.75695	6.01717	0.000594	0.103042	0.618789	0.077631	0
LesAffx.69997.2.S1_at	BI421882	1.9331	0.849923	0.43967	Transcribed locus, weakly similar to NP_001044052.1 [Oryza sativa (japonica cultivar-group)] /// Transcribed locus, moderately similar to NP_195174.3 glycosyl hydrolase family 17 protein [Arabidopsis thaliana]	metabolism	5.04509	4.38596	5.20769	0.002402	0.141661	0.581022	0.092791	0
LesAffx.7.1.S1_at	AW931153	2.20418	2.27301	1.03123	Transcribed locus, weakly similar to XP_001094360.1 lamin B receptor isoform 2 [Macaca mulatta] /// Transcribed locus, moderately similar to NP_566975.1 FK (FACKEL); delta14-sterol reductase [Arabidopsis thaliana]	metabolism	5.56325	4.7729	4.74215	0.005814	0.150139	0.073739	0.936351	0
LesAffx.70013.1.S1_at	AW651532	0.654372	0.522667	0.798732	---	unclassified	5.58995	6.01403	6.23877	0.000908	0.145959	0.044046	0.232015	0
LesAffx.70188.1.S1_at	BG133877	0.914882	0.735915	0.804383	Transcribed locus, weakly similar to NP_001047127.1 [Oryza sativa (japonica cultivar-group)] /// Transcribed locus, moderately similar to NP_001052699.1 Os04g0403500 [Oryza sativa (japonica cultivar-group)]	unclassified	5.64042	5.72938	5.94706	0.019163	0.561647	0.091903	0.184954	0
LesAffx.70722.1.S1_at	AW030137	2.23174	0.64035	0.286929	Transcribed locus, moderately similar to NP_001045420.1 [Oryza sativa (japonica cultivar-group)] /// Transcribed locus, weakly similar to NP_001053348.1 Os04g0524300 [Oryza sativa (japonica cultivar-group)]	transcription	5.74337	4.94059	6.18911	0.001161	0.155623	0.242149	0.077631	0
LesAffx.70817.1.S1_at	AW623004	0.887133	0.562862	0.634473	Transcribed locus, weakly similar to XP_001083735.1 protein-L-isoaspartate (D-aspartate) O-methyltransferase isoform 2 [Macaca mulatta] /// Transcribed locus, moderately similar to NP_680112.1 PIMT1 (PROTEIN-L-ISOASPARTATE METHYLTRANSFERASE 1); protein-L	protein destination and storage	5.52384	5.64359	6.09856	0.004731	0.600655	0.062316	0.132039	0
LesAffx.70921.1.S1_at	AI772256	0.759701	0.647452	0.852246	Transcribed locus, moderately similar to NP_563622.1 ORMDL family protein [Arabidopsis thaliana]	protein destination and storage	5.33839	5.61322	5.7731	0.005762	0.209097	0.062316	0.328091	0
LesAffx.70984.1.A1_at	CK715672	0.956676	1.59422	1.66641	Transcribed locus, moderately similar to NP_001048413.1 [Oryza sativa (japonica cultivar-group)] /// Transcribed locus, moderately similar to NP_198681.1 proteasome maturation factor UMP1 family protein [Arabidopsis thaliana]	protein destination and storage	4.81925	4.86354	4.35287	0.00721	0.861305	0.08956	0.116097	0
LesAffx.71311.1.S1_at	CN384672	0.67263	0.309716	0.46045	CDNA, clone: FC16CB09, HTC in fruit /// Transcribed locus, weakly similar to NP_200790.1 RHL41 (RESPONSIVE TO HIGH LIGHT 41); nucleic acid binding / transcription factor/ zinc ion binding [Arabidopsis thaliana]	disease/defence	5.75035	6.14691	6.92246	0.000705	0.27792	0.044046	0.106904	0
LesAffx.71535.1.S1_at	AW040299	2.2851	3.59026	1.57116	Transcribed locus, weakly similar to NP_001049750.1 [Oryza sativa (japonica cultivar-group)] /// Transcribed locus, weakly similar to NP_195899.1 In2-1 protein, putative [Arabidopsis thaliana]	disease/defence	6.90165	6.07524	5.62342	0.005524	0.199268	0.062032	0.339832	0
LesAffx.71662.1.S1_s_at	22553	0.870507	1.97509	2.2689	---	protein synthesis	6.91125	7.04993	6.23064	0.005085	0.681909	0.08956	0.106904	0
LesAffx.72.1.S1_at	AI780235	1.57965	0.788148	0.49894	Transcribed locus, weakly similar to NP_001053333.1 [Oryza sativa (japonica cultivar-group)] /// Transcribed locus, weakly similar to NP_200876.1 unknown protein [Arabidopsis thaliana]	unclassified	5.9147	5.4575	6.15277	0.002215	0.163589	0.299162	0.082822	0
LesAffx.767.1.S1_at	BI211076	0.838962	0.617949	0.736563	---	unclassified	4.86078	5.03637	5.34213	0.007939	0.388545	0.065482	0.168135	0
LesAffx.773.1.S1_at	BI210795	1.42668	1.59208	1.11594	Transcribed locus, moderately similar to NP_564625.1 malate dehydrogenase (NAD), mitochondrial [Arabidopsis thaliana]	energy	5.51891	5.16356	5.05387	0.007282	0.174486	0.067036	0.548926	0
LesAffx.8080.1.S1_at	BM412022	1.40196	0.687159	0.490137	Transcribed locus, weakly similar to NP_001047209.1 [Oryza sativa (japonica cultivar-group)] /// Transcribed locus, weakly similar to NP_173623.1 kelch repeat-containing F-box family protein [Arabidopsis thaliana]	signal transduction	4.98849	4.65062	5.36368	0.002585	0.241462	0.149733	0.083714	0
LesAffx.8142.1.S1_at	AW219893	0.864642	0.654732	0.757236	Transcribed locus, moderately similar to NP_001048116.1 [Oryza sativa (japonica cultivar-group)] /// Transcribed locus, moderately similar to NP_177592.1 ATHVA22A (Arabidopsis thaliana HVA22 homologue A)	disease/defence	6.85642	7.00186	7.27994	0.001435	0.303737	0.044046	0.123449	0
LesAffx.846.2.S1_at	CK715974	4.65009	3.22255	0.693011	Transcribed locus, weakly similar to NP_001042886.1 [Oryza sativa (japonica cultivar-group)] /// Transcribed locus, weakly similar to NP_193677.2 pectinacetylesterase family protein [Arabidopsis thaliana]	cell strucutre	6.86874	5.33186	5.69857	0.002271	0.105176	0.079739	0.458387	0
LesAffx.8710.1.S1_at	CD002777	1.60642	1.79695	1.11861	Transcribed locus, weakly similar to NP_001047657.1 [Oryza sativa (japonica cultivar-group)] /// Transcribed locus, moderately similar to NP_565719.1 ADF6 (ACTIN DEPOLYMERIZING FACTOR 6); actin binding [Arabidopsis thaliana]	cell structure	6.66742	6.19342	6.08133	0.01774	0.210465	0.094148	0.696095	0
LesAffx.8808.1.S1_at	AW031712	0.646624	0.301276	0.465921	Transcribed locus, moderately similar to NP_001046948.1 [Oryza sativa (japonica cultivar-group)] /// Transcribed locus, moderately similar to NP_566159.1 SRG3 (SENESCENCE-RELATED GENE 3); glycerophosphodiester phosphodiesterase [Arabidopsis thaliana]	metabolism	6.44416	6.88016	7.64389	0.016668	0.443746	0.084392	0.198176	1
LesAffx.8808.2.A1_at	BI206752	0.803892	0.275513	0.342721	Transcribed locus, moderately similar to NP_001046948.1 [Oryza sativa (japonica cultivar-group)] /// Transcribed locus, moderately similar to NP_566159.1 SRG3 (SENESCENCE-RELATED GENE 3); glycerophosphodiester phosphodiesterase [Arabidopsis thaliana]	metabolism	5.43334	5.65163	6.72246	0.010982	0.725643	0.081978	0.144587	1
LesAffx.8926.1.S1_at	BG123861	0.750032	0.513847	0.685107	Transcribed locus, moderately similar to NP_001046464.1 [Oryza sativa (japonica cultivar-group)] /// Transcribed locus, moderately similar to NP_200128.1 unknown protein [Arabidopsis thaliana]	unclassified	6.97386	7.26151	7.63969	0.000645	0.213061	0.044046	0.12453	0
LesAffx.9508.1.S1_at	BI929564	0.867734	0.582317	0.671071	Transcribed locus, moderately similar to NP_001055429.1 [Oryza sativa (japonica cultivar-group)] /// Transcribed locus, moderately similar to NP_191908.1 ribosomal protein L1 family protein [Arabidopsis thaliana]	protein synthesis	4.64745	4.78931	5.18819	0.009452	0.550008	0.073036	0.155397	0
LesAffx.9824.1.S1_at	BM536272	0.842207	0.233438	0.277174	Transcribed locus, weakly similar to NP_001042186.1 [Oryza sativa (japonica cultivar-group)] /// Transcribed locus, weakly similar to NP_001062058.1 Os08g0480200 [Oryza sativa (japonica cultivar-group)]	energy	5.62713	5.79886	7.08197	0.002557	0.762895	0.053398	0.106904	0
