# Supplementary material for: Tomato root transcriptome response to a nitrogen-enriched soil patch
Source: BMC Plant Biol. 2010 Apr 27;10:75. doi: 10.1186/1471-2229-10-75 (PMC3095349; doi:10.1186/1471-2229-10-75)
Supplement: Additional file 2 — Genes similarly regulated by high NH4+ and low NH4+ treatments compared to the water control. [file 1471-2229-10-75-S2.XLS]

## Sheet: Sheet1
Probe Set ID (grey indicates duplicate probeset IDs for single gene)	Representative Public ID	Fold change Diff of Treatment = (HighN 53) - (LowN 53)	Fold change Diff of Treatment = (HighN 53) - (Water 53)	fold change Diff of Treatment = (LowN 53) - (Water 53)	Gene Title	Additional Annotation Information	Functional category	subcategory	Mean Treatment HighN 53 (LN (signal intensity))	Mean Treatment LowN 53 (LN (signal intensity))	Mean Treatment Water 53 (LN (signal intensity))	P-value treatment (one way ANOVA), no multiple test correction	FDR adjusted P-value (HighN 53) - (LowN 53)	FDR adjusted P-value (HighN 53) - (Water 53)	FDR adjusted P-value (LowN 53) - (Water 53)
Les.2909.1.S1_at	AW223174	1.14208	0.369166	0.32324	Transcribed locus, weakly similar to NP_001041799.1 [Oryza sativa (japonica cultivar-group)] /// Transcribed locus, strongly similar to NP_175738.1 ATPPC1 (PHOSPHOENOLPYRUVATE CARBOXYLASE 1); phosphoenolpyruvate carboxylase [Arabidopsis thaliana]	91%ID to AT1G53310 phosphoenolpyruvate carboxylase (PEPCase), functions in concert with glutamine, glutamate and asparagine synthetases and aspartate amido transferase, to synthesize aspartate and asparagine	energy	photosynthesis	5.41171	5.27886	6.40822	1.5e-05	0.503105	0.026211	0.023852
Les.224.1.S1_at	AJ277561.1	2.64587	16.6854	6.30622	gts1 protein	94%ID AT5G37600 encodes a cytosolic glutamine synthetase, the enzyme has high affinity with substrate ammonium, glutamate-ammonia ligase	metabolism	nitrogen and sulphur	8.15566	7.18266	5.34113	9.38e-07	0.103042	0.00171	0.023852
Les.3814.1.S1_at	AF437878.1	2.40526	0.552606	0.229749	bHLH transcriptional regulator	47%ID AT2G28160 FIT1, Encodes a putative transcription factor that regulates iron uptake responses. mRNA is detected in the outer cell layers of the root and accumulates in response to iron deficiency. The expression of many iron-regulated genes is dependent on FIT1. It specifically regulates FRO2 at the level of mRNA accumulation and IRT1 at the level of protein accumulation.Similar to FER in to…	transcription	general TF	5.20925	4.33159	5.80236	4.3e-05	0.103042	0.080916	0.024721
Les.3328.1.A1_at	BG734596	1.01509	2.55324	2.51529	Transcribed locus, weakly similar to XP_001108205.1 mitochondrial malonyltransferase isoform 3 [Macaca mulatta] /// Transcribed locus, moderately similar to NP_565697.1 [acyl-carrier-protein] S-malonyltransferase/ binding / catalytic/ transferase [Arabid	86%ID AT2G30200 [acyl-carrier-protein] S-malonyltransferase/ binding / catalytic/ transferase fatty acid biosynthetic process, metabolic process	metabolism	lipid	5.17352	5.15854	4.23615	9.73e-05	0.954655	0.044046	0.070403
Les.683.2.S1_at	AW218435	1.26826	0.611268	0.481972	Transcribed locus, weakly similar to NP_001049922.1 [Oryza sativa (japonica cultivar-group)] /// Transcribed locus, weakly similar to NP_566287.1 transcription factor [Arabidopsis thaliana]	50%ID AT3G06590 transcription factor	transcription	specific TF	6.36978	6.13213	6.862	0.000213	0.245326	0.049734	0.070403
Les.1406.1.A1_at	BG631395	0.73953	1.39737	1.88955	Transcribed locus	no clear homologue, not enough sequence in EST	unclassified		6.55947	6.86121	6.22487	0.000291	0.163589	0.080819	0.070403
Les.2909.2.S1_at	BM413099	1.74531	0.437316	0.250564	Transcribed locus, weakly similar to NP_001041799.1 [Oryza sativa (japonica cultivar-group)] /// Transcribed locus, strongly similar to NP_175738.1 ATPPC1 (PHOSPHOENOLPYRUVATE CARBOXYLASE 1); phosphoenolpyruvate carboxylase [Arabidopsis thaliana]	91%ID to AT1G53310 phosphoenolpyruvate carboxylase (PEPCase), functions in concert with glutamine, glutamate and asparagine synthetases and aspartate amido transferase, to synthesize aspartate and asparagine	energy	photosynthesis	4.97569	4.41875	5.80279	0.000364	0.210465	0.067036	0.071528
Les.1415.1.S1_at	AI896119	0.808989	0.324001	0.400501	Transcribed locus, weakly similar to NP_563999.1 protein [Arabidopsis thaliana] /// Transcribed locus, weakly similar to NP_178037.2 unknown protein [Arabidopsis thaliana]	49%ID to AT1G79160 unknown protein	unclassified		4.59605	4.80802	5.72307	6.78e-05	0.381399	0.02917	0.076662
Les.3593.1.S1_at	BT012763.1	1.69204	0.0415246	0.024541	TAS14 peptide (AA 1-130)	Belongs to the dehydrin protein family, which contains highly conserved stretches of 7-17 residues that are repetitively scattered in their sequences, the K-, S-, Y- and lysine rich segments. ABA- and drought-induced glycine-rice dehydrin protein. The ABA-induced expression of RAB18 was reduced following ACC application, indicating that ethylene inhibits the ABA signaling pathway. RAB18 is also e…	disease/defence	stress responses	4.82657	4.30063	8.00804	0.001044	0.65776	0.053398	0.077631
Les.3539.1.S1_at	AF203481.1	0.745448	0.318931	0.427838	phosphoenolpyruvate carboxylase kinase	60%ID AT3G04530 PPCK2 (PHOSPHOENOLPYRUVATE CARBOXYLASE KINASE 2); kinase	energy	glycolysis	5.80352	6.09729	6.9463	5.85e-05	0.261004	0.026211	0.077631
Les.2756.1.A1_at	BG628235	0.763357	1.53104	2.00567	Transcribed locus, moderately similar to NP_198669.1 pyridoxal phosphate binding / tryptophan synthase [Arabidopsis thaliana] /// Transcribed locus, moderately similar to NP_198669.1 tryptophan synthase-related [Arabidopsis thaliana]	89%ID AT5G38530 tryptophan synthase-related; similar to TSB2, regulated by sulphur assimilation, induced by pathogens, salicylic acid, and glucose 6-P	metabolism	amino acid	7.00631	7.27634	6.58037	0.001459	0.269119	0.095282	0.077631
LesAffx.63609.1.S1_at	AW032038	1.24069	0.75136	0.605597	Transcribed locus /// Transcribed locus, weakly similar to NP_567058.2 OTU-like cysteine protease family protein [Arabidopsis thaliana]	56%ID AT3G57810 OTU-like cysteine protease family protein	protein destination and storage	proteolysis	5.63232	5.41665	5.91819	0.00082	0.220868	0.091947	0.077631
Les.4149.2.S1_a_at	BM412443	0.549751	0.196163	0.356821	Transcribed locus, moderately similar to NP_195592.1 calcium-binding EF hand family protein [Arabidopsis thaliana]	77%ID AT4G38810 calcium binding	signal transduction		4.67235	5.27065	6.30117	5.48e-05	0.16678	0.026211	0.077631
LesAffx.64403.2.S1_at	AW096622	1.06883	0.511294	0.478366	Transcribed locus, strongly similar to NP_190556.2 ATARLA1C (ADP-ribosylation factor-like A1C); GTP binding [Arabidopsis thaliana]	95%ID AT3G49870 ATARLA1C (ADP-ribosylation factor-like A1C); GTP binding	signal transduction	g protein	5.34333	5.27676	6.01414	0.000876	0.790156	0.047873	0.077631
LesAffx.17339.1.S1_at	BM535907	1.14592	0.605186	0.528121	---	61%ID AT1G19870 IQD32 (IQ-domain 32); calmodulin binding	signal transduction	others	5.51735	5.38114	6.01957	0.000671	0.458992	0.053398	0.077631
LesAffx.30767.1.S1_at	AI489763	1.15915	0.46356	0.399912	Transcribed locus, weakly similar to NP_065956.1 dehydrogenase 14 (all-trans and 9-cis) [Homo sapiens] /// Transcribed locus, moderately similar to NP_194136.1 short-chain dehydrogenase/reductase (SDR) family protein [Arabidopsis thaliana]	79%ID AT4G24050 short-chain dehydrogenase/reductase (SDR) family protein	signal transduction		5.46386	5.31618	6.23269	0.000968	0.606435	0.053848	0.077631
LesAffx.66270.1.S1_at	BM410146	1.30156	0.479985	0.368778	Transcribed locus, weakly similar to NP_065597.1 kinase C [Mus musculus] /// Transcribed locus, moderately similar to NP_195802.1 ATSR1 (SERINE/THREONINE PROTEIN KINASE 1); kinase [Arabidopsis thaliana]	73%ID AT5G01820 ARABIDOPSIS THALIANA SERINE/THREONINE PROTEIN KINASE 1, ATSR1, CBL-INTERACTING PROTEIN KINASE 14, induced by exposure to light or cytokinins, may generally be involved in sugar metabolism, induced by ABA and BL, induced during low nitrate and glucose conditions, induced during senescence	signal transduction	kinase	5.1425	4.87894	5.8765	0.000659	0.364959	0.060606	0.077631
Les.4084.1.S1_at	BF114271	0.867508	2.79157	3.21791	Transcribed locus	58%ID AT1G07705 similar to VIP2 (VIRE2 INTERACTING PROTEIN2), transcription regulator	transcription	general TF	8.33652	8.47865	7.30992	0.000389	0.662276	0.044046	0.077631
Les.2864.1.S1_at	BI929531	1.27956	0.680097	0.531506	Transcribed locus, moderately similar to NP_001045036.1 [Oryza sativa (japonica cultivar-group)] /// Transcribed locus, moderately similar to NP_172903.1 PHD finger family protein [Arabidopsis thaliana]	84%ID AT1G14510 PHD finger family protein, regulation of transcription,	transcription	general TF	4.77229	4.52578	5.15782	0.001213	0.257835	0.091848	0.077631
LesAffx.20034.1.S1_at	BM535315	1.31401	0.554316	0.421852	Transcribed locus, weakly similar to NP_001042057.1 [Oryza sativa (japonica cultivar-group)] /// Transcribed locus, weakly similar to NP_197744.1 ATCXE18 (ARABIDOPSIS THALIANA CARBOXYESTERASE 18); carboxylesterase [Arabidopsis thaliana]	63%ID AT5G23530 ATCXE18 (ARABIDOPSIS THALIANA CARBOXYESTERASE 18)	metabolism	lipid	4.75782	4.48474	5.34784	0.001634	0.342595	0.082849	0.078183
LesAffx.3383.1.S1_at	AW094708	1.21055	0.456581	0.377166	Transcribed locus, weakly similar to XP_001113078.1 similar to protein tyrosine phosphatase-like (proline instead of catalytic arginine), member b [Macaca mulatta] /// Transcribed locus, moderately similar to NP_196610.2 PAS2 (PASTICCINO 2) [Arabidopsis	81%ID AT5G10480 PAS2 (PASTICCINO 2) Protein tyrosine phosphatase-like involved in cell division and differentiation	signal transduction	phophatase	4.96103	4.76995	5.74503	0.001324	0.545168	0.063441	0.078183
Les.2718.1.S1_at	CK468689	1.16939	1.96905	1.68383	Transcribed locus, moderately similar to NP_001056586.1 [Oryza sativa (japonica cultivar-group)] /// Transcribed locus, moderately similar to NP_198982.1 6-phosphogluconate dehydrogenase family protein [Arabidopsis thaliana]	89%ID AT5G41670 6-phosphogluconate dehydrogenase family protein	energy	pentose phosphate	8.04325	7.88676	7.3657	0.0003	0.376999	0.044046	0.082822
Les.3267.2.S1_at	AW622520	1.46739	0.393116	0.2679	Transcribed locus, weakly similar to XP_001104086.1 similar to UDP-galactose-4-epimerase isoform 2 [Macaca mulatta] /// Transcribed locus, moderately similar to NP_172738.1 UGE1 (UDP-D-GLUCOSE/UDP-D-GALACTOSE 4-EPIMERASE 1); UDP-glucose 4-epimerase/ prot	84%ID AT1G12780 Encodes a UDP-glucose epimerase that catalyzes the interconversion of the sugar nucleotides UDP-glucose UDP-galactose via a UDP-4-keto-hexose intermediate. Responsive to stress.Galactose biosynthesis Cell wall biosynthesis	metabolism	sugar	4.70334	4.31985	5.63699	0.002091	0.394784	0.084392	0.082822
Les.112.1.S1_at	BG734834	0.979327	0.36673	0.374471	zeaxanthin epoxidase	74%ID ABA1 AT5G67030 zeaxanthin epoxidase gene that functions in first step of the biosynthesis of the abiotic stress hormone abscisic acid (ABA)	secondary metabolism	hormone biosynthesis	5.06416	5.08505	6.06729	0.000853	0.956022	0.044046	0.082822
Les.5424.1.S1_at	BT013886.1	0.969446	0.621904	0.641504	Lycopersicon esculentum clone 132867R, mRNA sequence /// Clone 132867R, mRNA sequence	71%ID AT5G42520 ATBPC6/BBR/BPC6/BPC6 (BASIC PENTACYSTEINE 6); DNA binding / transcription factor	transcription	general TF	5.64396	5.675	6.11893	0.000716	0.849266	0.044046	0.082822
Les.50.1.S1_at	X79338.1	1.02859	0.310842	0.302205	ribonuclease	60%ID AT2G02990 RNS1 (RIBONUCLEASE 1); endoribonuclease member of the ribonuclease T2 family, responds to inorganic phosphate starvation, and inhibits production of anthocyanin. Also involved in wound-induced signaling independent of jasmonic acid.	transcription	mRNA processing	5.74437	5.71619	6.91284	0.000998	0.952498	0.044119	0.082822
LesAffx.59549.1.S1_at	BI210938	1.11847	0.340017	0.304002	---	AT5G23100 unknown function	unclassified		5.88343	5.77147	6.96219	0.001132	0.789763	0.053398	0.082822
Les.2247.1.A1_at	BG630849	0.907683	1.47289	1.6227	Transcribed locus, weakly similar to NP_001051943.1 [Oryza sativa (japonica cultivar-group)] /// Transcribed locus, weakly similar to NP_175131.3 unknown protein [Arabidopsis thaliana]	68%ID AT1G45170 hypothetical protein	unclassified		7.60586	7.70272	7.21863	0.001658	0.549925	0.066708	0.082822
Les.5702.1.S1_at	BT014410.1	0.959781	0.467003	0.486567	GRAS10 protein	54%ID AT5G52510 scarecrow-like transcription factor 8 (SCL8) similar to SCL1 (SCARECROW-LIKE 1), induced by ABA, low nitrate, low glucose-6-P, senescence	transcription	specific TF hormone	5.02098	5.06203	5.78241	0.000942	0.881019	0.044046	0.086661
LesAffx.65501.1.S1_at	BM409722	1.21255	0.56144	0.463022	Transcribed locus, weakly similar to XP_001096204.1 similar to enoyl-Coenzyme A, hydratase/3-hydroxyacyl Coenzyme A dehydrogenase [Macaca mulatta] /// Transcribed locus, moderately similar to NP_188147.1 3-hydroxybutyryl-CoA dehydrogenase, putative [Arab	81%ID AT3G15290 3-hydroxybutyryl-CoA dehydrogenase, putative	metabolism	lipid	5.8173	5.62458	6.39456	0.002471	0.471497	0.082225	0.090612
Les.4707.1.S1_at	BT012714.1	0.96101	1.60687	1.67205	Lycopersicon esculentum clone 113596R, mRNA sequence /// Transcribed locus, weakly similar to NP_001043284.1 [Oryza sativa (japonica cultivar-group)] /// Clone 113596R, mRNA sequence	92%ID AT4G24780 pectate lyase family protein	cell structure	cell wall	7.27385	7.31361	6.79956	0.001806	0.843927	0.060606	0.092791
Les.3522.1.S1_at	AF071786.3	0.893356	0.402536	0.450593	sucrose-phosphate synthase	77%ID At5g20280 sucrose-phosphate synthase activity positive correlation between sucrose-phosphate synthase activity and plant growth rate and yield in agronomically important plants,	metabolism	sugars	6.03223	6.145	6.9422	0.000845	0.696495	0.044046	0.092791
Les.2718.3.S1_at	BI210518	1.32629	1.90713	1.43794	Transcribed locus, moderately similar to NP_001056586.1 [Oryza sativa (japonica cultivar-group)] /// Transcribed locus, moderately similar to NP_198982.1 6-phosphogluconate dehydrogenase family protein [Arabidopsis thaliana]	89%ID AT5G41670 6-phosphogluconate dehydrogenase family protein	energy	pentose phosphate	7.83419	7.5518	7.18859	7.75e-05	0.153067	0.026211	0.094296
Les.4843.1.S1_at	BT012744.1	1.1226	0.741307	0.660347	Lycopersicon esculentum clone 113683R, mRNA sequence /// Clone 113683R, mRNA sequence	61%ID AT3G62370 carbohydrate binding / catalytic	energy		4.72732	4.61167	5.02666	0.003007	0.436139	0.091848	0.094296
Les.3544.1.S1_at	AW930004	0.851369	0.187392	0.220107	beta-carotene hydroxylase	88%ID AT5G52570 Converts ?-carotene to zeaxanthin via cryptoxanthin. adds hydroxyl groups to both beta rings of the symmetrical beta-carotene (beta,beta-carotene) to form zeaxanthin	secondary metabolism	carotenoid biosynthesis	4.57444	4.73535	6.24899	0.001116	0.784294	0.044046	0.095018
Les.4782.1.S1_at	BT013154.1	0.957911	0.640273	0.668406	Lycopersicon esculentum clone 134158R, mRNA sequence /// Clone 134158R, mRNA sequence	78%ID AT4G08170 inositol 1,3,4-trisphosphate 5/6-kinase family protein	secondary metabolism	others	4.78427	4.82727	5.23013	0.0012	0.786921	0.044046	0.095863
Les.1859.2.S1_at	BI207994	1.00783	0.41359	0.410377	Transcribed locus, weakly similar to XP_001108915.1 similar to cytochrome P450, family 4, subfamily B, polypeptide 1 isoform 2 [Macaca mulatta] /// Transcribed locus, weakly similar to NP_188087.1 CYP72A15 (cytochrome P450, family 72, subfamily A, polype	AT3G14640 cytochrome p450 biosynthesis of several compounds such as hormones, defensive compounds and fatty acids	secondary metabolism	multiple compounds	5.53221	5.52441	6.41509	0.001712	0.983674	0.053398	0.095863
Les.2115.1.S1_at	BG128849	0.925085	0.456389	0.493348	Transcribed locus, weakly similar to NP_001067296.1 [Oryza sativa (japonica cultivar-group)] /// Transcribed locus, weakly similar to NP_188200.1 MBD11 (methyl-CpG-binding domain 11); DNA binding [Arabidopsis thaliana]	60%ID AT3G15790 MBD11 (methyl-CpG-binding domain 11); DNA binding, MJ hormone responsive	transcription	chromatin modification	5.93417	6.01205	6.71858	0.001223	0.778013	0.044046	0.095863
Les.388.1.S1_at	AW222938	1.00358	0.517312	0.515468	Transcribed locus, weakly similar to NP_001044141.1 [Oryza sativa (japonica cultivar-group)] /// Transcribed locus, moderately similar to NP_974105.1 ATTPS6 (Arabidopsis thaliana trehalose phosphatase/synthase 6); trehalose-phosphatase	83%ID AT1G68020 ATTPS6 (Arabidopsis thaliana trehalose phosphatase/synthase 6)	metabolism	sugar	4.64299	4.63942	5.3021	0.002042	0.990462	0.05772	0.098984
LesAffx.46243.1.S1_at	CN385090	1.20406	0.571426	0.474582	Transcribed locus, weakly similar to XP_001111525.1 amine oxidase (flavin containing) domain 2 [Macaca mulatta] /// Transcribed locus, moderately similar to NP_176759.1 ATPAO4 (POLYAMINE OXIDASE 4); amine oxidase [Arabidopsis thaliana]	68%ID AT1G65840 peroxisomal polyamine oxidase, involved in the back-conversion polyamine degradation pathway. Among the five polyamine oxidases in the Arabidopsis genome, PAO4 is the major isoform in root peroxisomes.	secondary metabolism	amines	6.06226	5.87656	6.62188	0.003649	0.503069	0.091848	0.098984
LesAffx.53245.1.S1_at	AW735995	0.977165	0.49742	0.509039	Transcribed locus, weakly similar to NP_001043890.1 [Oryza sativa (japonica cultivar-group)] /// Transcribed locus, weakly similar to NP_566601.1 unknown protein [Arabidopsis thaliana]	67%ID AT3G18215 hypothetical protein	unclassified		4.76184	4.78494	5.46017	0.001717	0.936937	0.052999	0.098984
