# Supplementary material for: Tomato root transcriptome response to a nitrogen-enriched soil patch
Source: BMC Plant Biol. 2010 Apr 27;10:75. doi: 10.1186/1471-2229-10-75 (PMC3095349; doi:10.1186/1471-2229-10-75)
Supplement: Additional file 3 — Primer sequences for genes assayed with qRT-PCR. [file 1471-2229-10-75-S3.XLS]

## Sheet: Sheet1
Gene	Accession	Sense primer sequence	Anitsense primer sequence
Nii	AW039265	GGATTCATGGGATGCCTGACTAGA	TTCTCGTGGAACTGCACCAAAGT
LeAMT2	X95098.1	TTGTACCGCCGCTCTGACAACTTT	CATGGCTCAACAACTGCACAACCT
LeGTS1	AJ277561	ACACGGAGAAGGAAGGAAAGGGAT	TCCGCGATCATAGAGGTCACAACA
LeGS	U15059	AGCTTGTACCTTGTTGAGTTTCCCT	CACCTCAACTCCAAAGTAGTCTCATCTCT
LeAMT1.1	X92854	ATGTGGGTTCGTAGCGGCTTTAGT	TGCTGCTTCAAGTGGATCGTCGTA
LePT4	AY885651	TGTTGGCTGTTACAAATATGGCTGGAT	ACAGGTTTGCTAGTCTTCATCTGTGT
LeNRT2.1	AF092655	TCCAGTCAAGGGAACGGAAGAACA	ACCACGCTCTGATCGGCAATTT
LeGLT1	BG627938	GGGAGAGTTTGAGGGTAGGGAATA	CAAGCAAACTGGCACGCACATA
LeACTIN	BT013707	TGAATGCACGGTAGCAAACAACAGATT	AATGCATCAGGCACCTCTCAAGTAT
LeUBI3	X58253	ACCAAGCCAAAGAAGATCAAGCACAA	TGAACCTTTCCAGTGTCATCAACCTT
LePT1	AF022873	ATATCAGCAGCAGCAGGTAAAGCA	AACACAACCAAGGACGATCAACGA
LePT3	Ay804011	AAGCTGGTGCTATTGTTGGTGCAT	ACACCAATTCCAGTAGGATAACCCGT
LePT2	AF022874	GGATACCCAGCGGGAATTGGAATA	GCTTCTCCAGTTATAGTTTCTTGTGATGCT
LePT5	AY885653	ATCGTCTTGATGCTTGGAGCTCTT	ATCGTCTTGATGCTTGGAGCTCTT
LeTPS11	U34808	AAGAGGTGGCTCTCGTTGATT	GCCAAAGGCTAGAAGTTGCCCTTTCC
LeASN1	AY240926	AACCTTGATCCTTCTGGTAGGGCT	TCGAGTCATGGACAGCAAGAGACT
LeGDH1	TC191551	GTTTACTGGCTTGGACCTCAGTTT	CACTTTGTCCATGGGCAGAACTTACA
LeGLS1.2	TC207820	GCACAACCATGACCACGGTCTAAT	CAACTGCTGAAGCACCACGAAAGA
